# Supplementary material for: Domain-interface dynamics of CFTR revealed by stabilizing nanobodies
Source: Nat Commun. 2019 Jun 14;10:2636. doi: 10.1038/s41467-019-10714-y (PMC6572788; doi:10.1038/s41467-019-10714-y)
Supplement: Supplementary file 4 — Source Data [file 41467_2019_10714_MOESM4_ESM.xlsx]

## Sheet: Figure1 a,b,c,d,e
Figure 1a,b,c,d,e | ELISA (Abs at 450 nm)
	Data1					Data2					Data3
[D12] M	Biot-2PT-NBD1	Biot-2PT-NBD1	Biot-F508del-2PT-NBD1	Biot-F508del-2PT-NBD1	[D12] M	Biot-2PT-NBD1	Biot-2PT-NBD1	Biot-F508del-2PT-NBD1	Biot-F508del-2PT-NBD1	[D12] M	Biot-2PT-NBD1	Biot-2PT-NBD1	Biot-F508del-2PT-NBD1	Biot-F508del-2PT-NBD1
0	0.186	0.175	0.051	0.065	0	0.169	0.167	0.068	0.069	0	0.105	0.096	0.076	0.081
6.15385e-11	0.175	0.184	0.052	0.056	6.15237e-11	0.187	0.19	0.071	0.066	6.15235e-11	0.086	0.091	0.103	0.083
6.15385e-10	0.207	0.201	0.082	0.075	6.15237e-10	0.244	0.243	0.09	0.099	6.15235e-10	0.152	0.151	0.115	0.164
6.15385e-09	0.314	0.362	0.508	0.449	6.15237e-09	0.568	0.548	0.667	0.777	3.07617e-09	0.466	0.499	0.271	0.227
6.15385e-08	0.678	0.619	1.148	0.989	6.15237e-08	1.067	1.169	1.601	1.706	6.15235e-09	0.66	0.686	0.34	0.407
6.15385e-07	0.956	0.861	1.264	1.248	6.15237e-07	1.557	1.545	1.996	2.031	3.07617e-08	1.104	1.411	0.753	0.732
1.23077e-06	0.897	0.879	1.32	1.268	1.23047e-06	1.575	1.554	2.085	2.029	6.15235e-08	1.103	0.933	0.805	0.869
6.15385e-06	0.956	0.972	1.407	1.428	6.15237e-06	1.967	1.968	2.227	2.179	3.07617e-07	1.074	1.305	1.06	0.894
1.23077e-05	1.19	1.138	1.382	1.524	1.23047e-05	2.215	2.131	2.501	2.363	6.15235e-07	1.206	1.246	0.719	0.971
										1.23047e-06	1.164	1.058	0.808	0.871
	Data1					Data2					Data3
[T2a] M	Biot-2PT-NBD1	Biot-2PT-NBD1	Biot-F508del-2PT-NBD1	Biot-F508del-2PT-NBD1	[T2a] M	Biot-2PT-NBD1	Biot-2PT-NBD1	Biot-F508del-2PT-NBD1	Biot-F508del-2PT-NBD1	[T2a] M	Biot-2PT-NBD1	Biot-2PT-NBD1	Biot-F508del-2PT-NBD1	Biot-F508del-2PT-NBD1
0	0.148	0.128	0.043	0.057	0	0.14	0.145	0.081	0.065	0	0.082	0.084	0.091	0.08
6.32911e-11	0.139	0.12	0.053	0.059	6.32911e-11	0.149	0.156	0.074	0.072	6.32899e-11	0.089	0.096	0.08	0.082
6.32911e-10	0.213	0.2	0.142	0.151	6.32911e-10	0.312	0.306	0.16	0.188	6.32899e-10	0.108	0.109	0.08	0.09
3.16456e-09	0.482	0.478	0.564	0.563	6.32911e-09	0.99	0.983	1.094	1.133	3.1645e-09	0.178	0.172	0.109	0.12
6.32911e-09	0.642	0.723	0.8	0.861	6.32911e-08	1.623	1.653	1.932	1.962	6.32899e-09	0.29	0.283	0.144	0.134
6.32911e-08	1.128	1.145	1.385	1.404	6.32911e-07	1.833	1.759	2.151	2.146	3.1645e-08	0.532	0.515	0.28	0.329
6.32911e-07	1.385	1.415	1.595	1.533	1.26582e-06	1.866	1.755	2.031	1.892	6.32899e-08	0.492	0.464	0.285	0.326
1.26582e-06	1.53	1.587	1.798	1.827	6.32911e-06	1.92	1.866	2.125	2.082	3.1645e-07	0.452	0.687	0.426	0.392
6.32911e-06	1.761	1.734	2.054	2.017	1.26582e-05	2.039	1.901	2.181	2.191	6.32899e-07	0.832	0.744	0.525	0.457
										1.2658e-06	0.58	0.786	0.5	0.471
	Data1					Data2					Data3
[T27] M	Biot-2PT-NBD1	Biot-2PT-NBD1	Biot-F508del-2PT-NBD1	Biot-F508del-2PT-NBD1	[T27] M	Biot-2PT-NBD1	Biot-2PT-NBD1	Biot-F508del-2PT-NBD1	Biot-F508del-2PT-NBD1	[T27] M	Biot-2PT-NBD1	Biot-2PT-NBD1	Biot-F508del-2PT-NBD1	Biot-F508del-2PT-NBD1
0	0.056	0.055	0.058	0.054	0	0.127	0.115	0.505	0.428	0	0.084	0.091	0.08	0.084
6.30915e-11	0.083	0.065	0.063	0.062	6.29148e-12	0.161	0.167	0.515	0.471	6.29148e-11	0.167	0.18	0.136	0.161
6.30915e-10	0.142	0.12	0.113	0.127	6.29148e-11	0.171	0.167	0.64	0.589	6.29148e-10	0.849	0.861	0.764	0.905
3.15457e-09	0.546	0.575	0.401	0.508	6.29148e-10	0.442	0.439	0.691	0.654	3.14574e-09	1.293	1.169	1.118	1.084
6.30915e-09	0.686	0.661	0.475	0.517	6.29148e-09	1.84	1.799	2.381	2.299	6.29148e-09	1.358	1.304	1.188	1.113
3.15457e-08	0.772	0.861	0.621	0.663	3.14574e-08	2.357	2.224	2.916	2.798	3.14574e-08	1.687	1.443	1.36	1.306
6.30915e-08	0.986	1.085	0.749	0.658	6.29148e-08	2.462	2.415	3.126	2.793	6.29148e-08	1.717	1.589	1.449	1.382
3.15457e-07	0.762	0.903	0.718	0.653	3.14574e-07	2.558	2.324	2.897	2.963	3.14574e-07	1.364	1.341	1.308	1.252
6.30915e-07	0.83	1.069	0.751	0.642	6.29148e-07	2.597	2.382	2.88	3.004	6.29148e-07	1.177	1.355	1.309	1.243
1.26183e-06	0.934	1.099	0.745	0.594						1.2583e-06	1.258	1.184	1.27	1.321
	Data1					Data2					Data3
[T4] M	Biot-2PT-NBD1	Biot-2PT-NBD1	Biot-F508del-2PT-NBD1	Biot-F508del-2PT-NBD1	[T4] M	Biot-2PT-NBD1	Biot-2PT-NBD1	Biot-F508del-2PT-NBD1	Biot-F508del-2PT-NBD1	[T4] M	Biot-2PT-NBD1	Biot-2PT-NBD1	Biot-F508del-2PT-NBD1	Biot-F508del-2PT-NBD1
0	0.156	0.126	0.122	0.144	0	0.106	0.081	0.099	0.099	0	0.048	0.062	0.051	0.06
6.4645e-11	0.136	0.151	0.122	0.125	6.4645e-11	0.345	0.301	0.059	0.066	6.29148e-11	0.066	0.058	0.052	0.051
6.4645e-10	0.239	0.303	0.11	0.119	6.4645e-10	0.519	0.546	0.081	0.057	6.29148e-10	0.297	0.257	0.052	0.051
3.23225e-09	1.453	1.466	0.16	0.141	6.4645e-09	0.727	0.724	0.096	0.068	3.14574e-09	0.575	0.589	0.052	0.052
6.4645e-09	1.725	1.845	0.139	0.136	6.4645e-08	0.888	0.868	0.07	0.054	6.29148e-09	0.743	0.69	0.053	0.056
3.23225e-08	2.087	1.944	0.127	0.134	6.4645e-07	1.04	1.011	0.082	0.072	3.14574e-08	1.119	0.933	0.061	0.059
6.4645e-08	2.08	2.166	0.148	0.162	1.2929e-06	1.082	1.075	0.083	0.07	6.29148e-08	0.998	0.966	0.075	0.08
3.23225e-07	2.129	2.111	0.342	0.358	6.4645e-06	1.17	1.177	0.192	0.176	3.14574e-07	1.101	0.952	0.228	0.208
6.4645e-07	2.162	2.184	0.564	0.571	1.2929e-05	1.12	1.086	0.308	0.332	6.29148e-07	1.161	1.175	0.358	0.277
1.2929e-06	2.137	2.244	0.866	0.913						1.2583e-06	1.041	1.171	0.571	0.508
	Data1					Data2					Data3
[T8] M	Biot-2PT-NBD1	Biot-2PT-NBD1	Biot-F508del-2PT-NBD1	Biot-F508del-2PT-NBD1	[T8] M	Biot-2PT-NBD1	Biot-2PT-NBD1	Biot-F508del-2PT-NBD1	Biot-F508del-2PT-NBD1	[T8] M	Biot-2PT-NBD1	Biot-2PT-NBD1	Biot-F508del-2PT-NBD1	Biot-F508del-2PT-NBD1
0	0.1	0.1	0.073	0.084	0	0.059	0.071	0.064	0.058	0	0.235	0.245	0.241	0.246
6.51899e-11	0.092	0.091	0.078	0.081	6.5189e-11	0.061	0.066	0.055	0.059	6.5189e-11	0.217	0.249	0.24	0.241
6.51899e-10	0.102	0.1	0.072	0.079	6.5189e-10	0.088	0.089	0.079	0.062	6.5189e-10	0.226	0.257	0.241	0.233
3.25949e-09	0.164	0.15	0.07	0.074	3.25945e-09	0.351	0.343	0.064	0.058	3.25945e-09	0.356	0.454	0.242	0.242
6.51899e-09	0.23	0.22	0.068	0.068	6.5189e-09	0.355	0.4	0.061	0.054	6.5189e-09	0.426	0.479	0.248	0.26
3.25949e-08	0.439	0.438	0.064	0.082	3.25945e-08	0.49	0.493	0.055	0.057	3.25945e-08	0.64	0.676	0.263	0.218
6.51899e-08	0.456	0.517	0.067	0.069	6.5189e-08	0.485	0.505	0.061	0.058	6.5189e-08	0.781	0.755	0.236	0.235
3.25949e-07	0.623	0.641	0.081	0.085	3.25945e-07	0.52	0.504	0.06	0.058	3.25945e-07	0.816	1.015	0.239	0.272
6.51899e-07	0.777	0.789	0.125	0.125	6.5189e-07	0.526	0.582	0.06	0.059	6.5189e-07	0.856	0.905	0.26	0.269
1.3038e-06	0.893	0.834	0.335	0.308	1.30378e-06	0.586	0.537	0.061	0.058	1.30378e-06	0.671	0.907	0.294	0.279
	Data1					Data2					Data3
[G3a] M	Biot-2PT-NBD1	Biot-2PT-NBD1	Biot-F508del-2PT-NBD1	Biot-F508del-2PT-NBD1	[G3a] M	Biot-2PT-NBD1	Biot-2PT-NBD1	Biot-F508del-2PT-NBD1	Biot-F508del-2PT-NBD1	[G3a] M	Biot-2PT-NBD1	Biot-2PT-NBD1	Biot-F508del-2PT-NBD1	Biot-F508del-2PT-NBD1
0	0.059	0.06	0.073	0.057	0	0.069	0.059	0.058	0.058	0	0.075	0.073	0.078	0.086
6.06502e-10	0.058	0.064	0.057	0.057	6.11101e-10	0.06	0.059	0.053	0.055	6.06502e-11	0.074	0.077	0.07	0.072
3.03251e-09	0.058	0.06	0.062	0.056	3.05551e-09	0.061	0.062	0.061	0.071	6.06502e-10	0.073	0.077	0.072	0.073
6.06502e-09	0.065	0.063	0.068	0.06	6.11101e-09	0.08	0.07	0.058	0.064	3.03251e-09	0.106	0.096	0.079	0.088
3.03251e-08	0.11	0.095	0.064	0.064	3.05551e-08	0.106	0.111	0.07	0.089	6.06502e-09	0.115	0.125	0.08	0.086
6.06502e-08	0.171	0.164	0.063	0.06	6.11101e-08	0.167	0.157	0.08	0.078	3.03251e-08	0.375	0.393	0.106	0.105
3.03251e-07	0.581	0.617	0.079	0.075	3.05551e-07	0.464	0.479	0.248	0.293	6.06502e-08	0.678	0.686	0.146	0.136
6.06502e-07	1.25	0.964	0.098	0.094	6.11101e-07	0.873	0.753	0.628	0.511	3.03251e-07	1.829	1.819	0.541	0.593
1.213e-06	1.472	1.229	0.178	0.146	1.2222e-06	1.321	1.391	1.03	0.794	6.06502e-07	2.185	2.221	1.022	0.932
3.03251e-06	2.036	1.838	0.382	0.37	3.05551e-06	2.284	2.407	2.253	1.886	1.213e-06	2.441	2.414	1.476	1.545

## Sheet: Figure 1e and SupplFig2
Figure 1e and supplementary Figure 2 | ITC titrations
2PT-G3a							G3a_1							2PT-T2a							T2a_1							2PT-T4								2PT-T4						2PT-T27							2PT-T27
2018 09 12 g3a-135µm_2pt-20µm.nitc		2018 09 12 g3a-135µm_2pt-20µm.nitc		2018 09 12 g3a-135µm_2pt-20µm.nitc			2017 10 05 g3a-180µm_2pt-20µm.nitc		2017 10 05 g3a-180µm_2pt-20µm.nitc		2017 10 05 g3a-180µm_2pt-20µm.nitc			2018 09 25 2pt20µm_t2a150µm.nitc		2018 09 25 2pt20µm_t2a150µm.nitc		2018 09 25 2pt20µm_t2a150µm.nitc			2015 09 04 2pt t2a.nitc		2015 09 04 2pt t2a.nitc		2015 09 04 2pt t2a.nitc			2018 09 12 2pt_20µm_t4_150µm.nitc		2018 09 12 2pt_20µm_t4_150µm.nitc		2018 09 12 2pt_20µm_t4_150µm.nitc			2018 01 24 2pt_20µm_t4_150µm.nitc		2018 01 24 2pt_20µm_t4_150µm.nitc		2018 01 24 2pt_20µm_t4_150µm.nitc			2018 09 24 2pt-20µm -t27-135µm.nitc		2018 09 24 2pt-20µm -t27-135µm.nitc		2018 09 24 2pt-20µm -t27-135µm.nitc			2016 02 24 t27 100um 2pt 20um.nitc
Time (s)	Corrected Heat Rate (µcal/s)	Mole Ratio	Normalized Fit (kcal/mol)	Mole Ratio	Normalized Fit (kcal/mol)		Time (s)	Corrected Heat Rate (µcal/s)	Mole Ratio	Normalized Fit (kcal/mol)	Mole Ratio	Normalized Fit (kcal/mol)		Time (s)	Corrected Heat Rate (µcal/s)	Mole Ratio	Normalized Fit (kcal/mol)	Mole Ratio	Normalized Fit (kcal/mol)		Time (s)	Corrected Heat Rate (µcal/s)	Mole Ratio	Normalized Fit (kcal/mol)	Mole Ratio	Normalized Fit (kcal/mol)		Time (s)	Corrected Heat Rate (µcal/s)	Mole Ratio	Normalized Fit (kcal/mol)	Mole Ratio	Normalized Fit (kcal/mol)		Time (s)	Corrected Heat Rate (µcal/s)	Mole Ratio	Normalized Fit (kcal/mol)	Mole Ratio	Normalized Fit (kcal/mol)		Time (s)	Corrected Heat Rate (µcal/s)	Mole Ratio	Normalized Fit (kcal/mol)	Mole Ratio	Normalized Fit (kcal/mol)		Time (s)
0	0.000508						0	0.00128515						0	-0.000728571						0	0.00549736						0	0.000766714						0	0.000393851						0	0.00111631						0
1	0.000408	0.245002	-10.2457	0.245002	-10.2263		1	0.00128515	0.266853	-12.2929	0.266853	-12.2058		1	-0.000728571	0.207967	-11.9637	0.207967	-11.8899		1	0.00539736	0.227788	-12.7614	0.227788	-12.4151		1	0.000666714	0.292303	-10.2802	0.292303	-10.3255		1	0.000293851	0.162706	-10.5617	0.162706	-10.5439		1	0.00101631	0.211703	-13.113	0.211703	-12.9022		1
2	0.000408	0.370348	-10.105	0.370348	-10.019		2	0.00128515	0.403379	-12.2986	0.403379	-11.8243		2	-0.000628571	0.314366	-11.8292	0.314366	-11.8841		2	0.00529736	0.344264	-12.4455	0.344264	-12.3878		2	0.000566714	0.441849	-10.3854	0.441849	-10.3053		2	0.000193851	0.245903	-10.4162	0.245903	-10.5408		2	0.000916312	0.320014	-13.2106	0.320014	-12.8972		2
3	0.000208	0.497631	-9.71081	0.497631	-9.71462		3	0.00118515	0.542013	-11.1789	0.542013	-11.2634		3	-0.000628571	0.422409	-12.2426	0.422409	-11.876		3	0.00509736	0.462494	-12.5397	0.462494	-12.3382		3	0.000466714	0.593705	-10.2864	0.593705	-10.2653		3	9.38511e-05	0.330353	-10.6945	0.330353	-10.5366		3	0.000816312	0.429997	-12.9264	0.429997	-12.8899		3
4	0.000108	0.62688	-9.16933	0.62688	-9.2556		4	0.00108515	0.68279	-9.84713	0.68279	-10.4338		4	-0.000528571	0.532121	-11.7398	0.532121	-11.864		4	0.00489736	0.582507	-11.7908	0.582507	-12.2331		4	0.000466714	0.747908	-10.1049	0.747908	-10.1683		4	-0.000106149	0.416077	-10.4048	0.416077	-10.5308		4	0.000716312	0.54168	-13.0474	0.54168	-12.8788		4
5	-9.2e-05	0.758126	-8.49561	0.758126	-8.55606		5	0.00108515	0.825741	-9.26618	0.825741	-9.24128		5	-0.000528571	0.643527	-11.6765	0.643527	-11.8452		5	0.00479736	0.704329	-11.6862	0.704329	-11.9477		5	0.000466714	0.904492	-9.86215	0.904492	-9.82376		5	-0.000206149	0.503092	-10.7068	0.503092	-10.5222		5	0.000616312	0.655088	-12.6	0.655088	-12.8604		5
6	-0.000192	0.891398	-7.5774	0.891398	-7.52037		6	0.000985149	0.9709	-7.36051	0.9709	-7.67035		6	-0.000428571	0.756654	-11.925	0.756654	-11.8135		6	0.00459736	0.827987	-10.8911	0.827987	-10.7749		6	0.000466714	1.06349	-7.5618	1.06349	-7.6099		6	-0.000306149	0.59142	-10.4005	0.59142	-10.509		6	0.000516312	0.770247	-12.7716	0.770247	-12.8264		6
7	-0.000392	1.02673	-6.17005	1.02673	-6.13284		7	0.000985149	1.1183	-6.24344	1.1183	-5.90084		7	-0.000428571	0.871529	-11.6857	0.871529	-11.7532		7	0.00429736	0.953509	-5.90819	0.953509	-5.93553		7	0.000466714	1.22495	-2.17454	1.22495	-2.09893		7	-0.000406149	0.681078	-10.6449	0.681078	-10.4869		7	0.000516312	0.887185	-12.7415	0.887185	-12.7527		7
8	-0.000492	1.16415	-4.30063	1.16415	-4.58511		8	0.000985149	1.26798	-4.54503	1.26798	-4.26181		8	-0.000528571	0.988178	-11.5569	0.988178	-11.6165		8	0.00419736	1.08092	-1.5474	1.08092	-1.46976		8	0.000566714	1.38891	-0.330862	1.38891	-0.435171		8	-0.000506149	0.772088	-10.1071	0.772088	-10.4458		8	0.000516312	1.00593	-12.3158	1.00593	-12.5411		8
9	-0.000592	1.3037	-3.56728	1.3037	-3.2049		9	0.000885149	1.41997	-3.31499	1.41997	-2.98572		9	-0.000528571	1.10663	-11.1853	1.10663	-11.199		9	0.00389736	1.21026	-0.250501	1.21026	-0.464507		9	0.000566714	1.55539	-0.0844385	1.55539	-0.165351		9	-0.000606149	0.864469	-10.669	0.864469	-10.3555		9	0.000516312	1.12651	-11.2362	1.12651	-11.4929		9
10	-0.000692	1.4454	-2.27664	1.4454	-2.18348		10	0.000885149	1.57431	-1.90748	1.57431	-2.09455		10	-0.000428571	1.22691	-9.12996	1.22691	-9.24474		10	0.00369736	1.34154	-0.353704	1.34154	-0.214253		10	0.000666714	1.72445	-0.0150198	1.72445	-0.0850462		10	-0.00068014	0.958243	-10.0124	0.958243	-10.0923		10	0.000516312	1.24895	-5.81144	1.24895	-5.72249		10
11	-0.000692	1.58929	-1.46965	1.58929	-1.50215		11	0.000785149	1.73103	-1.28846	1.73103	-1.49885		11	-0.000428571	1.34905	-3.88883	1.34905	-3.73182		11	0.00349736	1.4748	-0.0972513	1.4748	-0.121106		11	0.000666714	1.89612	0.14231	1.89612	-0.0512585		11	-0.000766952	1.05343	-8.76786	1.05343	-8.85856		11	0.000616312	1.37328	-0.97165	1.37328	-1.02784		11
12	-0.000792	1.7354	-0.827093	1.7354	-1.06177		12	0.000785149	1.89017	-0.944651	1.89017	-1.10146		12	-0.000328571	1.47307	-0.674762	1.47307	-0.907191		12	0.00329736	1.61007	-0.0380503	1.61007	-0.0771198		12	0.000666714	2.07044	0.128099	2.07044	-0.0340257		12	-0.000853764	1.15005	-4.20089	1.15005	-4.103		12	0.000616312	1.49954	-0.452721	1.49954	-0.300696		12
13	-0.000792	1.88377	-0.739346	1.88377	-0.774478		13	0.000685149	2.05177	-0.459962	2.05177	-0.831528		13	-0.000328571	1.59902	-0.105375	1.59902	-0.334137		13	0.00299736	1.74738	0.191027	1.74738	-0.0530658		13	0.000666714	2.24745	0.0806808	2.24745	-0.0240993		13	-0.00104058	1.24813	-0.639481	1.24813	-0.903245		13	0.000616312	1.62774	-0.424619	1.62774	-0.137165		13
14	-0.000892	2.03443	-0.452797	2.03443	-0.582095		14	0.000685149	2.21587	-0.206129	2.21587	-0.643442		14	-0.000228571	1.7269	-0.148907	1.7269	-0.167316		14	0.00279736	1.88676	0.427667	1.88676	-0.0385492		14	0.000666714	2.4272	0.0176974	2.4272	-0.0178815		14	-0.00112739	1.34769	-0.399648	1.34769	-0.299952		14	0.000622463	1.75793	-0.318224	1.75793	-0.0773923		14
15	-0.000892	2.18742	-0.377593	2.18742	-0.449257		15	0.000685149	2.3825	-0.144258	2.3825	-0.508852		15	-0.000228571	1.85677	0.0712241	1.85677	-0.0990547		15	0.00259736	2.02824	0.290142	2.02824	-0.0291474		15	0.000666714	2.60973	0.194565	2.60973	-0.0137404		15	-0.0012142	1.44874	-0.398021	1.44874	-0.143247		15	0.000525931	1.89012	-0.370425	1.89012	-0.049286		15
16	-0.000992	2.34277	-0.43559	2.34277	-0.354752		16	0.000585149	2.55171	-0.64824	2.55171	-0.410084		16	-0.00023862	1.98863	0.179324	1.98863	-0.0649428		16	0.00239736	2.17185	0.421027	2.17185	-0.0227265		16	0.000666714	2.79507	0.0764492	2.79507	-0.0108503		16	-0.00130101	1.55132	0.0235288	1.55132	-0.0826654		16	0.000529398	2.02436	0.0372781	2.02436	-0.0339289		16
17	-0.000992	2.50052	-0.239123	2.50052	-0.285657		17	0.000585149	2.72353	-0.465804	2.72353	-0.335924		17	-0.000246349	2.12254	-0.0136957	2.12254	-0.0455842		17	0.00209736	2.31763	0.427932	2.31763	-0.0181565		17	0.000666714	2.98328	0.178794	2.98328	-0.00875728		17	-0.00138782	1.65545	0.0502622	1.65545	-0.0533515		17	0.000432865	2.16067	-0.0710299	2.16067	-0.0246592		17
18	-0.000992	2.66071	-0.247557	2.66071	-0.233902		18	0.000585149	2.89801	0.0561425	2.89801	-0.27909		18	-0.000254078	2.25851	-0.437071	2.25851	-0.0335932		18	0.00189736	2.46561	-0.0588952	2.46561	-0.0147946		18	0.000666714	3.17439	0.157583	3.17439	-0.00719566		18	-0.00147463	1.76115	-0.225176	1.76115	-0.0370546		18	0.000436332	2.29908	0.143158	2.29908	-0.0186527		18
19	-0.000876517	2.82337	-0.0798192	2.82337	-0.1943		19	0.000585149	3.07518	-0.0386027	3.07518	-0.234737		19	-0.000261808	2.39659	0.109877	2.39659	-0.0256762		19	0.00169736	2.61581	0.127341	2.61581	-0.0122537		19	0.000778196	3.36846	0.239324	3.36846	-0.00600141		19	-0.00146145	1.86844	-0.0698049	1.86844	-0.0271026		19	0.000439799	2.43964	0.12961	2.43964	-0.0145483		19
20	-0.000885345						20	0.000585149						20	-0.000169537						20	0.00149736						20	0.000787261						20	-0.00154826						20	0.000443267						20
21	-0.000794174						21	0.000485149						21	-7.72667e-05						21	0.00139736						21	0.000796326						21	-0.00153507						21	0.000346734						21
22	-0.000703003						22	0.000385149						22	1.50039e-05						22	0.00129736						22	0.00080539						22	-0.00152188						22	0.000350201						22
23	-0.000611832						23	0.000285149						23	0.000207274						23	0.00119736						23	0.000714455						23	-0.00160869						23	0.000353668						23
24	-0.000520661						24	0.000285149						24	0.000299545						24	0.00109736						24	0.00072352						24	-0.0015955						24	0.000257136						24
25	-0.000429489						25	0.000285149						25	0.000391816						25	0.000997362						25	0.000632585						25	-0.00158232						25	0.000260603						25
26	-0.000338318						26	0.000285149						26	0.000484086						26	0.000897362						26	0.000641649						26	-0.00166913						26	0.00016407						26
27	-0.000347147						27	0.000285149						27	0.000576357						27	0.000797362						27	0.000550714						27	-0.00155594						27	6.75372e-05						27
28	-0.000355976						28	0.000285149						28	0.000568627						28	0.000676901						28	0.000559779						28	-0.00154275						28	7.10044e-05						28
29	-0.000464805						29	0.000285149						29	0.000660898						29	0.000563216						29	0.000568843						29	-0.00152956						29	-2.55284e-05						29
30	-0.000473634						30	0.000285149						30	0.000753169						30	0.00044953						30	0.000577908						30	-0.00141637						30	-0.000122061						30
31	-0.000482462						31	0.000385149						31	0.000745439						31	0.000435845						31	0.000586973						31	-0.00140319						31	-0.000218594						31
32	-0.000391291						32	0.000385149						32	0.00083771						32	0.00042216						32	0.000696038						32	-0.00129						32	-0.000215127						32
33	-0.00040012						33	0.000385149						33	0.00092998						33	0.000508475						33	0.000705102						33	-0.00117681						33	-0.00031166						33
34	-0.000208949						34	0.000385149						34	0.000922251						34	0.00049479						34	0.000714167						34	-0.00116362						34	-0.000508192						34
35	-0.000117778						35	0.000485149						35	0.00101452						35	0.000581105						35	0.000723232						35	-0.00105043						35	-0.000604725						35
36	-0.000126606						36	0.000485149						36	0.00100679						36	0.00056742						36	0.000732297						36	-0.00103724						36	-0.000701258						36
37	-3.54353e-05						37	0.000585149						37	0.000899063						37	0.000653735						37	0.000741361						37	-0.000924055						37	-0.000697791						37
38	-0.000144264						38	0.000685149						38	0.000891333						38	0.00064005						38	0.000750426						38	-0.000910867						38	-0.000794323						38
39	-0.000153093						39	0.000785149						39	0.000683604						39	0.000726365						39	0.000759491						39	-0.000897679						39	-0.000890856						39
40	-0.000161922						40	0.000785149						40	0.000675874						40	0.00071268						40	0.000868555						40	-0.00088449						40	-0.000987389						40
41	-0.000170751						41	0.000785149						41	0.000568145						41	0.000698995						41	0.00097762						41	-0.000871302						41	-0.00108392						41
42	-7.95794e-05						42	0.000785149						42	0.000460416						42	0.00068531						42	0.000986685						42	-0.000858114						42	-0.00118045						42
43	1.15918e-05						43	0.000685149						43	0.000352686						43	0.000771625						43	0.00099575						43	-0.000844925						43	-0.00127699						43
44	6.27112e-05						44	0.000685149						44	0.000344957						44	0.00075794						44	0.00100481						44	-0.000831737						44	-0.00127352						44
45	6.43699e-05						45	0.000785149						45	0.000337227						45	0.000744255						45	0.00101388						45	-0.000818549						45	-0.00137005						45
46	6.60286e-05						46	0.000785149						46	0.000229498						46	0.00073057						46	0.000922944						46	-0.00080536						46	-0.00136659						46
47	6.76873e-05						47	0.000785149						47	0.000221769						47	0.000716885						47	0.000932008						47	-0.000792172						47	-0.00136312						47
48	-3.0654e-05						48	0.000885149						48	0.000214039						48	0.0007032						48	0.000941073						48	-0.000778984						48	-0.00125965						48
49	-2.89953e-05						49	0.000885149						49	0.00010631						49	0.000589515						49	0.000850138						49	-0.000665795						49	-0.00125618						49
50	-0.000127337						50	0.000885149						50	9.85803e-05						50	0.00057583						50	0.000859203						50	-0.000652607						50	-0.00115272						50
51	-0.000125678						51	0.000885149						51	-9.14913e-06						51	0.000462145						51	0.000768267						51	-0.000539419						51	-0.00114925						51
52	-0.000124019						52	0.000885149						52	-1.68785e-05						52	0.00044846						52	0.000777332						52	-0.00052623						52	-0.00104578						52
53	-0.00012236						53	0.000785149						53	-2.4608e-05						53	0.000334774						53	0.000686397						53	-0.000413042						53	-0.000942315						53
54	-0.000120702						54	0.000785149						54	-3.23374e-05						54	0.000221089						54	0.000695462						54	-0.000299854						54	-0.000838848						54
55	-0.000119043						55	0.000685149						55	-4.00668e-05						55	0.000207404						55	0.000604526						55	-0.000186665						55	-0.000735381						55
56	-0.000117384						56	0.000685149						56	-4.77962e-05						56	0.000193719						56	0.000413591						56	-7.34769e-05						56	-0.000631913						56
57	-0.000115726						57	0.000685149						57	4.44744e-05						57	0.000180034						57	0.000322656						57	-6.02886e-05						57	-0.000528446						57
58	-0.000114067						58	0.000685149						58	3.6745e-05						58	0.000166349						58	0.00023172						58	5.28998e-05						58	-0.000424979						58
59	-0.000112408						59	0.000685149						59	0.000129016						59	0.000152664						59	0.000140785						59	6.60881e-05						59	-0.000421512						59
60	-0.00011075						60	0.000585149						60	0.000121286						60	0.000238979						60	4.98499e-05						60	-2.07236e-05						60	-0.000318045						60
61	-0.000109091						61	0.000485149						61	0.000213557						61	0.000225294						61	-4.10854e-05						61	-7.53522e-06						61	-0.000314577						61
62	-0.000107432						62	0.000385149						62	0.000205827						62	0.000311609						62	-0.000132021						62	-9.43469e-05						62	-0.00021111						62
63	-0.000105773						63	0.000185149						63	9.80979e-05						63	0.000297924						63	-0.000222956						63	-8.11585e-05						63	-0.000107643						63
64	-0.000104115						64	8.51486e-05						64	9.03685e-05						64	0.000284239						64	-0.000313891						64	-0.00016797						64	-0.000104176						64
65	-2.45601e-06						65	-1.48514e-05						65	8.26391e-05						65	0.000270554						65	-0.000404827						65	-0.000254782						65	-7.08451e-07						65
66	-7.97306e-07						66	-1.48514e-05						66	7.49097e-05						66	0.000356869						66	-0.000595762						66	-0.000341594						66	2.75877e-06						66
67	8.61399e-07						67	-1.48514e-05						67	6.71803e-05						67	0.000443184						67	-0.000686697						67	-0.000428405						67	0.000106226						67
68	2.5201e-06						68	-1.48514e-05						68	5.94509e-05						68	0.000429499						68	-0.000777632						68	-0.000515217						68	0.000109693						68
69	0.000104179						69	-1.48514e-05						69	5.17214e-05						69	0.000615814						69	-0.000768568						69	-0.000602029						69	0.00021316						69
70	0.000105838						70	-1.48514e-05						70	4.3992e-05						70	0.000702129						70	-0.000859503						70	-0.00068884						70	0.000216628						70
71	0.000207496						71	-1.48514e-05						71	-6.37374e-05						71	0.000788444						71	-0.000850438						71	-0.000775652						71	0.000220095						71
72	0.000209155						72	-0.000114851						72	-7.14668e-05						72	0.000874759						72	-0.000841373						72	-0.000862464						72	0.000323562						72
73	0.000210814						73	-0.000214851						73	-0.000179196						73	0.00106107						73	-0.000832309						73	-0.000849275						73	0.000327029						73
74	0.000212472						74	-0.000214851						74	-0.000286926						74	0.00114739						74	-0.000823244						74	-0.000836087						74	0.000430497						74
75	0.000214131						75	-0.000214851						75	-0.000394655						75	0.0011337						75	-0.000814179						75	-0.000822899						75	0.000533964						75
76	0.00021579						76	-0.000314851						76	-0.000402384						76	0.00122002						76	-0.000805115						76	-0.00080971						76	0.000537431						76
77	0.000217448						77	-0.000214851						77	-0.000510114						77	0.00130633						77	-0.00069605						77	-0.000796522						77	0.000540898						77
78	0.000219107						78	-0.000214851						78	-0.000517843						78	0.00139265						78	-0.000686985						78	-0.000783333						78	0.000544365						78
79	0.000220766						79	-0.000214851						79	-0.000625573						79	0.00147896						79	-0.00067792						79	-0.000770145						79	0.000547833						79
80	0.000222425						80	-0.000214851						80	-0.000633302						80	0.00156528						80	-0.000568856						80	-0.000756957						80	0.0005513						80
81	0.000224083						81	-0.000214851						81	-0.000641032						81	0.00155159						81	-0.000459791						81	-0.000843768						81	0.000554767						81
82	0.000225742						82	-0.000314851						82	-0.000748761						82	0.00153791						82	-0.000350726						82	-0.00083058						82	0.000558234						82
83	0.000227401						83	-0.000314851						83	-0.00075649						83	0.00152422						83	-0.000341662						83	-0.000817392						83	0.000461702						83
84	0.000229059						84	-0.000414851						84	-0.00076422						84	0.00141054						84	-0.000232597						84	-0.000904203						84	0.000465169						84
85	0.000230718						85	-0.000414851						85	-0.000771949						85	0.00129685						85	-0.000223532						85	-0.000891015						85	0.000368636						85
86	0.000232377						86	-0.000414851						86	-0.000779679						86	0.00118317						86	-0.000214467						86	-0.000877827						86	0.000372103						86
87	0.000234035						87	-0.000414851						87	-0.000787408						87	0.00116948						87	-0.000205403						87	-0.000864638						87	0.00027557						87
88	0.000235694						88	-0.000414851						88	-0.000795137						88	0.0010558						88	-0.000196338						88	-0.00085145						88	0.000179038						88
89	0.000336831						89	-0.000414851						89	-0.000802867						89	0.000942113						89	-0.000187273						89	-0.000938262						89	8.25048e-05						89
90	0.000336922						90	-0.000414851						90	-0.000710596						90	0.000828428						90	-0.000178208						90	-0.000925073						90	8.59721e-05						90
91	0.000437014						91	-0.000514851						91	-0.000718326						91	0.000714743						91	-0.000169144						91	-0.000811885						91	8.94393e-05						91
92	0.000437105						92	-0.000514851						92	-0.000626055						92	0.000601058						92	-0.000160079						92	-0.000798697						92	9.29065e-05						92
93	0.000537197						93	-0.000514851						93	-0.000633784						93	0.000587373						93	-0.000251014						93	-0.000685508						93	9.63737e-05						93
94	0.000737288						94	-0.000614851						94	-0.000641514						94	0.000473688						94	-0.00024195						94	-0.00047232						94	9.98409e-05						94
95	0.00083738						95	-0.000614851						95	-0.000649243						95	0.000460003						95	-0.000232885						95	-0.000359132						95	3.30817e-06						95
96	0.000937471						96	-0.000614851						96	-0.000556973						96	0.000346318						96	-0.00022382						96	-0.000245943						96	6.77539e-06						96
97	0.00113756						97	-0.000614851						97	-0.000564702						97	0.000332633						97	-0.000214755						97	-3.27551e-05						97	-8.97574e-05						97
98	0.00123765						98	-0.000714851						98	-0.000472432						98	0.000318948						98	-0.000205691						98	0.000180433						98	-8.62902e-05						98
99	0.00123775						99	-0.000714851						99	-0.000380161						99	0.000405263						99	-0.000296626						99	0.000393622						99	-8.28229e-05						99
100	0.00133784						100	-0.000814851						100	-0.00028789						100	0.000391577						100	-0.000187561						100	0.00050681						100	2.06443e-05						100
101	0.00143793						101	-0.000914851						101	-0.00029562						101	0.000477892						101	-0.000178497						101	0.000619998						101	2.41115e-05						101
102	0.00153802						102	-0.000914851						102	-0.000203349						102	0.000464207						102	-0.000169432						102	0.000733187						102	2.75787e-05						102
103	0.00173811						103	-0.000914851						103	-0.000111079						103	0.000450522						103	-0.000160367						103	0.000846375						103	0.000131046						103
104	0.0018382						104	-0.000814851						104	-0.000118808						104	0.000536837						104	-0.000151302						104	0.000959563						104	0.000134513						104
105	0.00183829						105	-0.000714851						105	-0.000126537						105	0.000523152						105	-4.22377e-05						105	0.00107275						105	0.00013798						105
106	0.00183839						106	-0.000514851						106	-0.000134267						106	0.000509467						106	-0.000133173						106	0.00108594						106	0.000141448						106
107	0.00183848						107	-0.000314851						107	-0.000141996						107	0.000595782						107	-0.000124108						107	0.00109913						107	0.000244915						107
108	0.00183857						108	-0.000214851						108	-4.97257e-05						108	0.000582097						108	-0.000115044						108	0.00111232						108	0.000248382						108
109	0.00173866						109	-1.48515e-05						109	4.25449e-05						109	0.000568412						109	-0.000105979						109	0.0010255						109	0.000351849						109
110	0.00173875						110	8.51485e-05						110	0.000134815						110	0.000654727						110	-0.000196914						110	0.000938693						110	0.000455316						110
111	0.00173884						111	0.000285149						111	0.000127086						111	0.000641042						111	-0.000187849						111	0.000851882						111	0.000558784						111
112	0.00163894						112	0.000385149						112	0.000119357						112	0.000627357						112	-0.000178785						112	0.00066507						112	0.000662251						112
113	0.00163903						113	0.000585149						113	0.000111627						113	0.000613672						113	-0.00026972						113	0.000478258						113	0.000765718						113
114	0.00163912						114	0.000785149						114	0.000103898						114	0.000599987						114	-0.000260655						114	0.000291447						114	0.000869185						114
115	0.00153921						115	0.000985149						115	9.61684e-05						115	0.000586302						115	-0.00025159						115	0.000104635						115	0.000872653						115
116	0.0014393						116	0.00118515						116	8.8439e-05						116	0.000572617						116	-0.000242526						116	-8.21767e-05						116	0.00087612						116
117	0.00133939						117	0.00138515						117	8.07096e-05						117	0.000658932						117	-0.000233461						117	-0.000168988						117	0.000979587						117
118	0.00123948						118	0.00158515						118	7.29802e-05						118	0.000745247						118	-0.000324396						118	-0.0002558						118	0.000983054						118
119	0.00113958						119	0.00168515						119	6.52508e-05						119	0.000831562						119	-0.000315332						119	-0.000442612						119	0.00108652						119
120	0.00103967						120	0.00178515						120	-4.24786e-05						120	0.000917877						120	-0.000306267						120	-0.000529423						120	0.00108999						120
121	0.00103976						121	0.00178515						121	-5.0208e-05						121	0.00100419						121	-0.000297202						121	-0.000716235						121	0.00109346						121
122	0.000939851						122	0.00178515						122	-0.000157937						122	0.00109051						122	-0.000288137						122	-0.000903047						122	0.00109692						122
123	0.000839942						123	0.00178515						123	-0.000265667						123	0.00117682						123	-0.000179073						123	-0.000989858						123	0.00100039						123
124	0.000840034						124	0.00178515						124	-0.000273396						124	0.00126314						124	-0.000170008						124	-0.00097667						124	0.000903858						124
125	0.000740126						125	0.00178515						125	-0.000381126						125	0.00134945						125	-0.000160943						125	-0.000963482						125	0.000807325						125
126	0.000640217						126	0.00178515						126	-0.000388855						126	0.00143577						126	-0.000151879						126	-0.000950293						126	0.000710792						126
127	0.000540309						127	0.00178515						127	-0.000496585						127	0.00162208						127	-0.000142814						127	-0.000837105						127	0.000614259						127
128	0.0005404						128	0.00188515						128	-0.000604314						128	0.0018084						128	-0.000133749						128	-0.000823917						128	0.000617726						128
129	0.000540492						129	0.00188515						129	-0.000612043						129	0.00199471						129	-0.000124684						129	-0.000710728						129	0.000621194						129
130	0.000540583						130	0.00188515						130	-0.000719773						130	0.00218103						130	-0.00011562						130	-0.00069754						130	0.000624661						130
131	0.000440675						131	0.00188515						131	-0.000727502						131	0.00236734						131	-6.55491e-06						131	-0.000684352						131	0.000528128						131
132	0.000440766						132	0.00178515						132	-0.000735232						132	0.00255366						132	2.50982e-06						132	-0.000771163						132	0.000431595						132
133	0.000340858						133	0.00178515						133	-0.000742961						133	0.00273997						133	1.15745e-05						133	-0.000957975						133	0.000335063						133
134	0.000340949						134	0.00178515						134	-0.00065069						134	0.00292629						134	-7.93607e-05						134	-0.00104479						134	0.00023853						134
135	0.000341041						135	0.00168515						135	-0.00055842						135	0.0031126						135	-7.0296e-05						135	-0.0011316						135	0.000241997						135
136	0.000341132						136	0.00168515						136	-0.000366149						136	0.00329892						136	-6.12313e-05						136	-0.00111841						136	0.000245464						136
137	0.000341224						137	0.00168515						137	-0.000273879						137	0.00348523						137	-5.21666e-05						137	-0.00100522						137	0.000348931						137
138	0.000341315						138	0.00168515						138	-0.000181608						138	0.00377155						138	-4.31019e-05						138	-0.000992033						138	0.000452399						138
139	0.000341407						139	0.00158515						139	-8.93375e-05						139	0.00395786						139	6.59629e-05						139	-0.000878845						139	0.000555866						139
140	0.000341498						140	0.00158515						140	-9.70669e-05						140	0.00414418						140	7.50276e-05						140	-0.000865657						140	0.000659333						140
141	0.00034159						141	0.00148515						141	9.52037e-05						141	0.00423049						141	8.40923e-05						141	-0.000852468						141	0.0006628						141
142	0.000341681						142	0.00128515						142	0.000187474						142	0.00431681						142	9.3157e-05						142	-0.00083928						142	0.000666268						142
143	0.000341773						143	0.00118515						143	0.000179745						143	0.00440312						143	0.000102222						143	-0.000726092						143	0.000669735						143
144	0.000341865						144	0.00108515						144	0.000172015						144	0.00458944						144	0.000111286						144	-0.000712903						144	0.000573202						144
145	0.000341956						145	0.000885149						145	0.000264286						145	0.00467575						145	2.03512e-05						145	-0.000599715						145	0.000576669						145
146	0.000342048						146	0.000885149						146	0.000256557						146	0.00476207						146	2.94159e-05						146	-0.000486527						146	0.000480136						146
147	0.000342139						147	0.000785149						147	0.000348827						147	0.00474838						147	3.84806e-05						147	-0.000373338						147	0.000483604						147
148	0.000342231						148	0.000785149						148	0.000441098						148	0.0048347						148	4.75454e-05						148	-0.00016015						148	0.000487071						148
149	0.000342322						149	0.000685149						149	0.000533368						149	0.00472101						149	5.66101e-05						149	-4.69616e-05						149	0.000390538						149
150	0.000342414						150	0.000585149						150	0.000525639						150	0.00470733						150	6.56748e-05						150	-3.37733e-05						150	0.000394005						150
151	0.000242505						151	0.000485149						151	0.00061791						151	0.00469364						151	0.00017474						151	7.94151e-05						151	0.000197473						151
152	0.000242597						152	0.000385149						152	0.00071018						152	0.00467996						152	0.000183804						152	9.26034e-05						152	0.00010094						152
153	0.000242688						153	0.000385149						153	0.000702451						153	0.00466627						153	0.000192869						153	0.000105792						153	-9.5593e-05						153
154	0.00024278						154	0.000385149						154	0.000794721						154	0.00465259						154	0.000201934						154	0.00011898						154	-0.000392126						154
155	0.000242871						155	0.000385149						155	0.000786992						155	0.0046389						155	0.000210998						155	3.21684e-05						155	-0.000488659						155
156	0.000242963						156	0.000485149						156	0.000879262						156	0.00462522						156	0.000120063						156	4.53568e-05						156	-0.000685191						156
157	0.000243054						157	0.000485149						157	0.000871533						157	0.00461153						157	0.000129128						157	-4.14549e-05						157	-0.000681724						157
158	0.000143146						158	0.000385149						158	0.000963804						158	0.00469785						158	3.81926e-05						158	-0.000128267						158	-0.000778257						158
159	0.000143237						159	0.000385149						159	0.00105607						159	0.00468416						159	-5.27427e-05						159	-0.000215078						159	-0.00077479						159
160	0.000143329						160	0.000285149						160	0.00114834						160	0.00467047						160	-4.3678e-05						160	-0.00020189						160	-0.000771322						160
161	4.34205e-05						161	0.000185149						161	0.00124062						161	0.00465679						161	-0.000134613						161	-0.000288702						161	-0.000767855						161
162	4.3512e-05						162	8.51485e-05						162	0.00133289						162	0.0046431						162	-0.000125549						162	-0.000175513						162	-0.000764388						162
163	4.36036e-05						163	-1.48515e-05						163	0.00132516						163	0.00462942						163	-0.000216484						163	-0.000162325						163	-0.000760921						163
164	0.000143695						164	-1.48515e-05						164	0.00131743						164	0.00451573						164	-0.000307419						164	-4.91366e-05						164	-0.000757454						164
165	0.000143787						165	-1.48515e-05						165	0.0012097						165	0.00450205						165	-0.000398354						165	6.40518e-05						165	-0.000753986						165
166	0.000243878						166	-0.000114851						166	0.00110197						166	0.00438836						166	-0.00048929						166	7.72401e-05						166	-0.000650519						166
167	0.00024397						167	-0.000114851						167	0.000994239						167	0.00437468						167	-0.000480225						167	9.04285e-05						167	-0.000647052						167
168	0.000244061						168	-0.000214851						168	0.00098651						168	0.00436099						168	-0.00057116						168	0.000103617						168	-0.000543585						168
169	0.000244153						169	-0.000314851						169	0.00087878						169	0.00434731						169	-0.000562095						169	0.000116805						169	-0.000540118						169
170	0.000244244						170	-0.000414851						170	0.000771051						170	0.00433362						170	-0.000553031						170	0.000229993						170	-0.00043665						170
171	0.000244336						171	-0.000414851						171	0.000663321						171	0.00421994						171	-0.000543966						171	0.000243182						171	-0.000333183						171
172	0.000244427						172	-0.000414851						172	0.000555592						172	0.00410625						172	-0.000534901						172	0.00035637						172	-0.000329716						172
173	0.000244519						173	-0.000414851						173	0.000447862						173	0.00399257						173	-0.000525837						173	0.000469558						173	-0.000326249						173
174	0.00024461						174	-0.000314851						174	0.000240133						174	0.00387888						174	-0.000516772						174	0.000582747						174	-0.000322781						174
175	0.000144702						175	-0.000214851						175	0.000132404						175	0.0037652						175	-0.000507707						175	0.000695935						175	-0.000319314						175
176	0.000144793						176	-0.000214851						176	-7.53258e-05						176	0.00365151						176	-0.000498642						176	0.000809123						176	-0.000315847						176
177	0.000144885						177	-0.000214851						177	-0.000283055						177	0.00363783						177	-0.000489578						177	0.000822312						177	-0.00031238						177
178	0.000144976						178	-0.000214851						178	-0.000490785						178	0.00362414						178	-0.000380513						178	0.0009355						178	-0.000208913						178
179	0.000145068						179	-0.000214851						179	-0.000698514						179	0.00361046						179	-0.000371448						179	0.000948688						179	-0.000205445						179
180	0.00024516						180	-0.000214851						180	-0.000806243						180	0.00349677						180	-0.000262384						180	0.000861877						180	-0.000101978						180
181	0.000245251						181	-0.000214851						181	-0.000913973						181	0.00338309						181	-0.000253319						181	0.000875065						181	-9.85109e-05						181
182	0.000345343						182	-0.000214851						182	-0.0010217						182	0.0032694						182	-0.000144254						182	0.000888254						182	4.95636e-06						182
183	0.000345434						183	-0.000214851						183	-0.00102943						183	0.00315572						183	-0.000135189						183	0.000901442						183	8.42359e-06						183
184	0.000445526						184	-0.000314851						184	-0.00103716						184	0.00294203						184	-0.000126125						184	0.00091463						184	0.000111891						184
185	0.000545617						185	-0.000314851						185	-0.00114489						185	0.00272835						185	-0.00011706						185	0.000927819						185	0.000215358						185
186	0.000545709						186	-0.000314851						186	-0.00115262						186	0.00261466						186	-0.000107995						186	0.000841007						186	0.000318825						186
187	0.0006458						187	-0.000314851						187	-0.00106035						187	0.00250098						187	-9.89305e-05						187	0.000754195						187	0.000422292						187
188	0.000645892						188	-0.000314851						188	-0.000968079						188	0.00238729						188	-8.98658e-05						188	0.000567384						188	0.00052576						188
189	0.000645983						189	-0.000214851						189	-0.000875808						189	0.00227361						189	1.9199e-05						189	0.000380572						189	0.000629227						189
190	0.000746075						190	-0.000214851						190	-0.000783538						190	0.00205992						190	2.82637e-05						190	0.00019376						190	0.000732694						190
191	0.000746166						191	-0.000114851						191	-0.000591267						191	0.00194624						191	0.000137328						191	-9.30515e-05						191	0.000736161						191
192	0.000746258						192	-1.48515e-05						192	-0.000498996						192	0.00173255						192	0.000146393						192	-0.000279863						192	0.000739629						192
193	0.000746349						193	8.51485e-05						193	-0.000306726						193	0.00161887						193	0.000255458						193	-0.000466675						193	0.000843096						193
194	0.000646441						194	0.000285149						194	-0.000214455						194	0.00140518						194	0.000264523						194	-0.000553486						194	0.000846563						194
195	0.000546532						195	0.000385149						195	-0.000122185						195	0.0012915						195	0.000373587						195	-0.000640298						195	0.00085003						195
196	0.000546624						196	0.000485149						196	-2.9914e-05						196	0.00109447						196	0.000382652						196	-0.00072711						196	0.000853497						196
197	0.000446716						197	0.000485149						197	6.23566e-05						197	0.000912401						197	0.000491717						197	-0.000713921						197	0.000756965						197
198	0.000346807						198	0.000585149						198	5.46271e-05						198	0.000830335						198	0.000500781						198	-0.000800733						198	0.000760432						198
199	0.000246899						199	0.000685149						199	0.000146898						199	0.000748269						199	0.000609846						199	-0.000787545						199	0.000663899						199
200	0.00024699						200	0.000785149						200	0.000139168						200	0.000666203						200	0.000618911						200	-0.000774356						200	0.000667366						200
201	9.21971e-05						201	0.000885149						201	0.000148286						201	0.000584137						201	0.000719998						201	-0.000856281						201	0.000553722						201
202	3.7404e-05						202	0.000960095						202	0.000157405						202	0.000502071						202	0.000821084						202	-0.000838205						202	0.000440078						202
203	-1.7389e-05						203	0.00104757						203	0.000166523						203	0.000420005						203	0.000922171						203	-0.000820129						203	0.000426433						203
204	-7.2182e-05						204	0.00113504						204	0.000175641						204	0.000337939						204	0.000923258						204	-0.000702053						204	0.000412789						204
205	-0.000126975						205	0.00112252						205	0.000184759						205	0.000155873						205	0.00102434						205	-0.000583977						205	0.000399145						205
206	-0.000181768						206	0.00120999						206	0.000193877						206	7.38068e-05						206	0.00102543						206	-0.000465901						206	0.0003855						206
207	-0.000136561						207	0.00119746						207	0.000202995						207	-8.25917e-06						207	0.00102652						207	-0.000347826						207	0.000371856						207
208	-0.000191354						208	0.00128494						208	0.000212114						208	-9.03252e-05						208	0.000927605						208	-0.00022975						208	0.000358211						208
209	-4.61472e-05						209	0.00137241						209	0.000221232						209	-0.000172391						209	0.000828692						209	-0.000211674						209	0.000344567						209
210	-9.40266e-07						210	0.00135988						210	0.00033035						210	-0.000254457						210	0.000629778						210	-0.000193598						210	0.000430923						210
211	0.000144267						211	0.00154736						211	0.000539468						211	-0.000336523						211	0.000530865						211	-0.000175522						211	0.000417278						211
212	0.000289474						212	0.00183483						212	0.00104859						212	-0.000218589						212	0.000531952						212	-0.000157447						212	0.000603634						212
213	0.000734681						213	0.0025223						213	0.0019577						213	9.93447e-05						213	0.000833039						213	-3.93707e-05						213	0.00108999						213
214	0.00137989						214	0.00360978						214	0.00356682						214	0.000717279						214	0.00153413						214	0.000278705						214	0.00187635						214
215	0.00232509						215	0.00519725						215	0.00557594						215	0.00173521						215	0.00263521						215	0.000696781						215	0.0032627						215
216	0.0036703						216	0.00718472						216	0.00808506						216	0.00295315						216	0.0041363						216	0.00131486						216	0.00504906						216
217	0.00531551						217	0.0093722						217	0.0107942						217	0.00447108						217	0.00603739						217	0.00203293						217	0.00713541						217
218	0.00716072						218	0.0117597						218	0.0137033						218	0.00608901						218	0.00813847						218	0.00265101						218	0.00962177						218
219	0.00900592						219	0.0142471						219	0.0166124						219	0.00780695						219	0.0103396						219	0.00336908						219	0.0122081						219
220	0.0110511						220	0.0166346						220	0.0194215						220	0.00952488						220	0.0125406						220	0.00418716						220	0.0148945						220
221	0.0129963						221	0.0191221						221	0.0222306						221	0.0112428						221	0.0148417						221	0.00490524						221	0.0175808						221
222	0.0149415						222	0.0216096						222	0.0249398						222	0.0129608						222	0.0170428						222	0.00562331						222	0.0202672						222
223	0.0168868						223	0.023997						223	0.0276489						223	0.0147787						223	0.0192439						223	0.00634139						223	0.0229535						223
224	0.018832						224	0.0263845						224	0.030158						224	0.0164966						224	0.021445						224	0.00705946						224	0.0256399						224
225	0.0206772						225	0.028772						225	0.0326671						225	0.0182146						225	0.0235461						225	0.00777754						225	0.0283263						225
226	0.0225224						226	0.0308595						226	0.0347762						226	0.0197325						226	0.0255472						226	0.00839561						226	0.0307126						226
227	0.0242676						227	0.0327469						227	0.0365854						227	0.0211504						227	0.0274483						227	0.00901369						227	0.032999						227
228	0.0257128						228	0.0342344						228	0.0376945						228	0.0223684						228	0.0288493						228	0.00933177						228	0.0348853						228
229	0.026758						229	0.0350219						229	0.0380036						229	0.0230863						229	0.0297504						229	0.00954984						229	0.0363717						229
230	0.0275032						230	0.0353093						230	0.0377127						230	0.0234042						230	0.0301515						230	0.00946792						230	0.037158						230
231	0.0276484						231	0.0351968						231	0.0369218						231	0.0233222						231	0.0299526						231	0.00928599						231	0.0373444						231
232	0.0274936						232	0.0345843						232	0.0356309						232	0.0229401						232	0.0292537						232	0.00900407						232	0.0370307						232
233	0.0270388						233	0.0337718						233	0.0341401						233	0.022258						233	0.0283548						233	0.00862215						233	0.0363171						233
234	0.026484						234	0.0327592						234	0.0325492						234	0.021476						234	0.0271559						234	0.00824022						234	0.0353035						234
235	0.0257292						235	0.0316467						235	0.0307583						235	0.0205939						235	0.0259569						235	0.0077583						235	0.0340898						235
236	0.0248744						236	0.0304342						236	0.0289674						236	0.0197118						236	0.024658						236	0.00727637						236	0.0327762						236
237	0.0239196						237	0.0291217						237	0.0271765						237	0.0187298						237	0.0233591						237	0.00679445						237	0.0312625						237
238	0.0229649						238	0.0277091						238	0.0253857						238	0.0176477						238	0.0219602						238	0.00631252						238	0.0297489						238
239	0.0218101						239	0.0263966						239	0.0235948						239	0.0166656						239	0.0204613						239	0.0059306						239	0.0281352						239
240	0.0207553						240	0.0249841						240	0.0218039						240	0.0155836						240	0.0190624						240	0.00544868						240	0.0265216						240
241	0.0196005						241	0.0236716						241	0.020113						241	0.0145015						241	0.0176635						241	0.00506675						241	0.0250079						241
242	0.0184457						242	0.022359						242	0.0185221						242	0.0135194						242	0.0162646						242	0.00468483						242	0.0233943						242
243	0.0173909						243	0.0210465						243	0.0171312						243	0.0124374						243	0.0149656						243	0.0043029						243	0.0218807						243
244	0.0163361						244	0.019834						244	0.0157404						244	0.0115553						244	0.0137667						244	0.00402098						244	0.020367						244
245	0.0152813						245	0.0186215						245	0.0145495						245	0.0105732						245	0.0125678						245	0.00383906						245	0.0188534						245
246	0.0142265						246	0.0175089						246	0.0135586						246	0.00969117						246	0.0115689						246	0.00355713						246	0.0174397						246
247	0.0132717						247	0.0163964						247	0.0125677						247	0.0089091						247	0.01047						247	0.00347521						247	0.0161261						247
248	0.0123169						248	0.0153839						248	0.0115768						248	0.00822703						248	0.00957108						248	0.00329328						248	0.0148124						248
249	0.0114621						249	0.0144713						249	0.010686						249	0.00754497						249	0.00857216						249	0.00311136						249	0.0136988						249
250	0.0106073						250	0.0135588						250	0.00989508						250	0.0069629						250	0.00777325						250	0.00302943						250	0.0125851						250
251	0.00985255						251	0.0127463						251	0.00920419						251	0.00638084						251	0.00707434						251	0.00284751						251	0.0114715						251
252	0.00909775						252	0.0119338						252	0.00851331						252	0.00589877						252	0.00637542						252	0.00266559						252	0.0105579						252
253	0.00844296						253	0.0112212						253	0.00782243						253	0.0053167						253	0.00577651						253	0.00258366						253	0.00964421						253
254	0.00788817						254	0.0105087						254	0.00723155						254	0.00483464						254	0.0052776						254	0.00250174						254	0.00873057						254
255	0.00723337						255	0.00979618						255	0.00664067						255	0.00435257						255	0.00477868						255	0.00241981						255	0.00791693						255
256	0.00667858						256	0.00908366						256	0.00624979						256	0.00397051						256	0.00437977						256	0.00233789						256	0.00720328						256
257	0.00622379						257	0.00847113						257	0.0057589						257	0.00358844						257	0.00398086						257	0.00215597						257	0.00648964						257
258	0.00568223						258	0.0079586						258	0.00536802						258	0.00340637						258	0.00358194						258	0.00207404						258	0.00587599						258
259	0.00520041						259	0.00744608						259	0.00497714						259	0.00312431						259	0.00318303						259	0.00189212						259	0.00526235						259
260	0.00481859						260	0.00703355						260	0.00458626						260	0.00284224						260	0.00298412						260	0.00181019						260	0.0047487						260
261	0.00443676						261	0.00662102						261	0.00419538						261	0.00266018						261	0.0026852						261	0.00172827						261	0.00433506						261
262	0.00415494						262	0.0062085						262	0.00370449						262	0.00247811						262	0.00248629						262	0.00164634						262	0.00392142						262
263	0.00377312						263	0.00589597						263	0.00331361						263	0.00229604						263	0.00228738						263	0.00156442						263	0.00350777						263
264	0.0034913						264	0.00558344						264	0.00302273						264	0.00211398						264	0.00208846						264	0.0013825						264	0.00319413						264
265	0.00310948						265	0.00537092						265	0.00273185						265	0.00203191						265	0.00188955						265	0.00130057						265	0.00288048						265
266	0.00282766						266	0.00515839						266	0.00244097						266	0.00194985						266	0.00159064						266	0.00131865						266	0.00266684						266
267	0.00244584						267	0.00494587						267	0.00225009						267	0.00196778						267	0.00139172						267	0.00123672						267	0.00235319						267
268	0.00216401						268	0.00473334						268	0.0019592						268	0.00188571						268	0.00119281						268	0.0011548						268	0.00213955						268
269	0.00178219						269	0.00462081						269	0.00176832						269	0.00180365						269	0.000993897						269	0.00107288						269	0.00182591						269
270	0.00160037						270	0.00460829						270	0.00157744						270	0.00172158						270	0.000894984						270	0.000990951						270	0.00151226						270
271	0.00131855						271	0.00449576						271	0.00138656						271	0.00153952						271	0.000696071						271	0.000909027						271	0.00129862						271
272	0.00103673						272	0.00438323						272	0.00119568						272	0.00135745						272	0.000597157						272	0.000827103						272	0.000984972						272
273	0.000854906						273	0.00437071						273	0.00100479						273	0.00127538						273	0.000498244						273	0.000745179						273	0.000771328						273
274	0.000573085						274	0.00425818						274	0.000813912						274	0.00109332						274	0.000399331						274	0.000763255						274	0.000457683						274
275	0.000391263						275	0.00414565						275	0.00072303						275	0.00101125						275	0.000300418						275	0.00068133						275	0.000244039						275
276	0.000209442						276	0.00403313						276	0.000532148						276	0.000929185						276	0.000201504						276	0.000599406						276	-6.96054e-05						276
277	0.00012762						277	0.0040206						277	0.000441267						277	0.000847119						277	0.000202591						277	0.000617482						277	-0.00018325						277
278	-5.42015e-05						278	0.00390807						278	0.000350385						278	0.000665053						278	0.000103678						278	0.000535558						278	-0.000396894						278
279	-0.000136023						279	0.00389555						279	0.000259503						279	0.000582987						279	0.000104765						279	0.000453634						279	-0.000510539						279
280	-0.000217845						280	0.00378302						280	0.000268621						280	0.000400921						280	0.000125008						280	0.000371709						280	-0.000624183						280
281	-0.000299666						281	0.00367049						281	0.000177739						281	0.000218855						281	0.000145251						281	0.000289785						281	-0.000737827						281
282	-0.000281488						282	0.00365797						282	8.68574e-05						282	0.000136789						282	0.000165495						282	0.000207861						282	-0.000751472						282
283	-0.000363309						283	0.00354544						283	-4.0244e-06						283	-4.5277e-05						283	8.57381e-05						283	2.59369e-05						283	-0.000765116						283
284	-0.000345131						284	0.00343291						284	-9.49062e-05						284	-0.000127343						284	5.9815e-06						284	-5.59872e-05						284	-0.00077876						284
285	-0.000426952						285	0.00342039						285	-8.57881e-05						285	-0.000209409						285	2.62249e-05						285	-3.79114e-05						285	-0.000792405						285
286	-0.000408774						286	0.00330786						286	-0.00017667						286	-0.000191475						286	-5.35317e-05						286	-0.000119836						286	-0.000683767						286
287	-0.000390595						287	0.00319533						287	-0.000167552						287	-0.000173541						287	-0.000133288						287	-0.00020176						287	-0.00057513						287
288	-0.000472417						288	0.00318281						288	-0.000147814						288	-0.000255607						288	-0.000213045						288	-0.000283684						288	-0.000466492						288
289	-0.000354239						289	0.00307028						289	-0.000128076						289	-0.000237673						289	-0.000292802						289	-0.000265608						289	-0.000257855						289
290	-0.00033606						290	0.00305775						290	-0.000108338						290	-0.000319739						290	-0.000272558						290	-0.000347532						290	-0.000149217						290
291	-0.000317882						291	0.00304523						291	-8.86005e-05						291	-0.000401805						291	-0.000352315						291	-0.000329456						291	5.94204e-05						291
292	-0.000199703						292	0.0029327						292	-6.88627e-05						292	-0.000483871						292	-0.000432071						292	-0.000311381						292	0.000268058						292
293	-0.000181525						293	0.00282017						293	5.08751e-05						293	-0.000565937						293	-0.000411828						293	-0.000293305						293	0.000376695						293
294	-0.000163346						294	0.00270765						294	7.0613e-05						294	-0.000648003						294	-0.000391585						294	-0.000175229						294	0.000485333						294
295	-4.51679e-05						295	0.00259512						295	-9.64923e-06						295	-0.000630069						295	-0.000471341						295	-0.000157153						295	0.000593971						295
296	-2.69894e-05						296	0.00248259						296	1.00886e-05						296	-0.000712135						296	-0.000451098						296	-0.000139077						296	0.000602608						296
297	-8.811e-06						297	0.00237007						297	2.98264e-05						297	-0.000794201						297	-0.000430855						297	-0.000121002						297	0.000711246						297
298	9.36745e-06						298	0.00235754						298	0.000149564						298	-0.000776267						298	-0.000410611						298	-0.000102926						298	0.000719883						298
299	2.75459e-05						299	0.00224501						299	0.000169302						299	-0.000858333						299	-0.000290368						299	1.51501e-05						299	0.000728521						299
300	4.57243e-05						300	0.00213249						300	0.00018904						300	-0.000940399						300	-0.000170124						300	3.3226e-05						300	0.000737158						300
301	0.000163903						301	0.00201996						301	0.000208778						301	-0.00102247						301	-4.9881e-05						301	0.000151302						301	0.000745796						301
302	0.000182081						302	0.00200743						302	0.000228515						302	-0.00100453						302	7.03624e-05						302	0.000169378						302	0.000754433						302
303	0.00020026						303	0.00189491						303	0.000148253						303	-0.000986597						303	9.06058e-05						303	0.000187453						303	0.000763071						303
304	0.000318438						304	0.00188238						304	6.79911e-05						304	-0.000968663						304	0.000210849						304	0.000305529						304	0.000771708						304
305	0.000336617						305	0.00176985						305	8.77289e-05						305	-0.000950729						305	0.000231093						305	0.000323605						305	0.000680346						305
306	0.000454795						306	0.00175733						306	7.46675e-06						306	-0.0010328						306	0.000251336						306	0.000341681						306	0.000688983						306
307	0.000472973						307	0.0016448						307	-7.27954e-05						307	-0.00101486						307	0.000271579						307	0.000359757						307	0.000597621						307
308	0.000491152						308	0.00153227						308	-0.000153058						308	-0.00109693						308	0.000291823						308	0.000277833						308	0.000506258						308
309	0.00060933						309	0.00151975						309	-0.00023332						309	-0.00117899						309	0.000312066						309	0.000295908						309	0.000514896						309
310	0.000527509						310	0.00140722						310	-0.000213582						310	-0.00116106						310	0.000432309						310	0.000313984						310	0.000423533						310
311	0.000545687						311	0.00139469						311	-0.000293844						311	-0.00124313						311	0.000452553						311	0.00033206						311	0.000332171						311
312	0.000563866						312	0.00138217						312	-0.000374106						312	-0.00132519						312	0.000572796						312	0.000350136						312	0.000240808						312
313	0.000582044						313	0.00136964						313	-0.000354369						313	-0.00130726						313	0.00059304						313	0.000368212						313	0.000149446						313
314	0.000500223						314	0.00125711						314	-0.000434631						314	-0.00138932						314	0.000613283						314	0.000386287						314	5.80834e-05						314
315	0.000518401						315	0.00114459						315	-0.000514893						315	-0.00137139						315	0.000633526						315	0.000504363						315	-3.32791e-05						315
316	0.000536579						316	0.00103206						316	-0.000495155						316	-0.00135346						316	0.00065377						316	0.000522439						316	-2.46416e-05						316
317	0.000454758						317	0.000919534						317	-0.000575417						317	-0.00143552						317	0.000674013						317	0.000540515						317	-0.000116004						317
318	0.000372936						318	0.000807007						318	-0.000655679						318	-0.00151759						318	0.000694257						318	0.000658591						318	-0.000207367						318
319	0.000291115						319	0.000694481						319	-0.000635942						319	-0.00159965						319	0.0007145						319	0.000776667						319	-0.000298729						319
320	0.000309293						320	0.000581954						320	-0.000716204						320	-0.00168172						320	0.000734743						320	0.000794742						320	-0.000290091						320
321	0.000227472						321	0.000569428						321	-0.000696466						321	-0.00166379						321	0.000754987						321	0.000812818						321	-0.000381454						321
322	0.00024565						322	0.000556901						322	-0.000676728						322	-0.00164585						322	0.00077523						322	0.000830894						322	-0.000472816						322
323	0.000263829						323	0.000544374						323	-0.00065699						323	-0.00162792						323	0.000795473						323	0.00084897						323	-0.000564179						323
324	0.000282007						324	0.000431848						324	-0.000637253						324	-0.00170998						324	0.000715717						324	0.000967046						324	-0.000555541						324
325	0.000300185						325	0.000419321						325	-0.000617515						325	-0.00169205						325	0.00063596						325	0.000985122						325	-0.000646904						325
326	0.000318364						326	0.000306795						326	-0.000597777						326	-0.00167412						326	0.000556204						326	0.0010032						326	-0.000638266						326
327	0.000336542						327	0.000194268						327	-0.000478039						327	-0.00175618						327	0.000476447						327	0.00102127						327	-0.000629629						327
328	0.000354721						328	8.17413e-05						328	-0.000358301						328	-0.00193825						328	0.00049669						328	0.00103935						328	-0.000620991						328
329	0.000372899						329	6.92147e-05						329	-0.000338563						329	-0.00202031						329	0.000416934						329	0.00105742						329	-0.000612354						329
330	0.000391078						330	-4.33119e-05						330	-0.000218826						330	-0.00210238						330	0.000437177						330	0.000975501						330	-0.000603716						330
331	0.000409256						331	-5.58386e-05						331	-0.000199088						331	-0.00208445						331	0.000357421						331	0.000893576						331	-0.000595079						331
332	0.000527435						332	-3.49909e-05						332	-7.935e-05						332	-0.00216651						332	0.000377664						332	0.000811652						332	-0.000686441						332
333	0.000645613						333	-0.000114143						333	4.03878e-05						333	-0.00214858						333	0.000297907						333	0.000729728						333	-0.000677804						333
334	0.000663791						334	-9.32955e-05						334	6.01256e-05						334	-0.00213064						334	0.000318151						334	0.000647804						334	-0.000669166						334
335	0.00078197						335	-7.24478e-05						335	0.000179863						335	-0.00221271						335	0.000338394						335	0.00056588						335	-0.000660529						335
336	0.000800148						336	-0.0001516						336	0.000299601						336	-0.00219478						336	0.000358637						336	0.000583956						336	-0.000651891						336
337	0.000718327						337	-0.000230752						337	0.000419339						337	-0.00227684						337	0.000378881						337	0.000502031						337	-0.000543254						337
338	0.000736505						338	-0.000209905						338	0.000539077						338	-0.00225891						338	0.000499124						338	0.000420107						338	-0.000534616						338
339	0.000654684						339	-0.000189057						339	0.000658815						339	-0.00214097						339	0.000519368						339	0.000438183						339	-0.000425979						339
340	0.000672862						340	-0.000168209						340	0.000778552						340	-0.00212304						340	0.000539611						340	0.000356259						340	-0.000317341						340
341	0.000691041						341	-0.000147362						341	0.00089829						341	-0.00210511						341	0.000659854						341	0.000374335						341	-0.000308704						341
342	0.000709219						342	-0.000126514						342	0.000918028						342	-0.00208717						342	0.000680098						342	0.000292411						342	-0.000300066						342
343	0.000727398						343	-5.66618e-06						343	0.000837766						343	-0.00196924						343	0.000600341						343	0.000310486						343	-0.000291429						343
344	0.000745576						344	1.51815e-05						344	0.000857504						344	-0.0019513						344	0.000620585						344	0.000328562						344	-0.000282791						344
345	0.000663754						345	0.000136029						345	0.000777242						345	-0.00193337						345	0.000640828						345	0.000246638						345	-0.000174153						345
346	0.000581933						346	0.000156877						346	0.000796979						346	-0.00181544						346	0.000661071						346	0.000264714						346	-0.000165516						346
347	0.000500111						347	0.000177725						347	0.000816717						347	-0.0017975						347	0.000581315						347	0.00028279						347	-5.68784e-05						347
348	0.00041829						348	0.000198572						348	0.000836455						348	-0.00167957						348	0.000601558						348	0.000300866						348	-4.82409e-05						348
349	0.000436468						349	0.00021942						349	0.000856193						349	-0.00166163						349	0.000521801						349	0.000318941						349	6.03966e-05						349
350	0.000454647						350	0.000340268						350	0.000875931						350	-0.0016437						350	0.000442045						350	0.000237017						350	6.90341e-05						350
351	0.000472825						351	0.000361115						351	0.000895668						351	-0.00162577						351	0.000462288						351	0.000155093						351	0.000177672						351
352	0.000491004						352	0.000381963						352	0.000815406						352	-0.00160783						352	0.000382532						352	7.31688e-05						352	0.000186309						352
353	0.000509182						353	0.000302811						353	0.000735144						353	-0.0015899						353	0.000402775						353	9.12446e-05						353	9.49467e-05						353
354	0.00052736						354	0.000323658						354	0.000654882						354	-0.00157196						354	0.000423018						354	9.32044e-06						354	0.000103584						354
355	0.000645539						355	0.000244506						355	0.00047462						355	-0.00155403						355	0.000343262						355	-7.26037e-05						355	1.22217e-05						355
356	0.000663717						356	0.000165354						356	0.000394358						356	-0.0015361						356	0.000363505						356	-0.000154528						356	2.08592e-05						356
357	0.000781896						357	8.62016e-05						357	0.000414095						357	-0.00151816						357	0.000283749						357	-0.000136452						357	-7.05032e-05						357
358	0.000800074						358	0.000107049						358	0.000433833						358	-0.00150023						358	0.000303992						358	-0.000218376						358	-6.18657e-05						358
359	0.000918253						359	2.7897e-05						359	0.000453571						359	-0.00138229						359	0.000324235						359	-0.0003003						359	-5.32282e-05						359
360	0.00103643						360	-5.12553e-05						360	0.000373309						360	-0.00136436						360	0.000344479						360	-0.000282225						360	5.54093e-05						360
361	0.00115461						361	-3.04076e-05						361	0.000393047						361	-0.00134643						361	0.000364722						361	-0.000364149						361	0.000164047						361
362	0.00127279						362	-9.55993e-06						362	0.000312784						362	-0.00132849						362	0.000384965						362	-0.000446073						362	0.000172684						362
363	0.00129097						363	-8.87122e-05						363	0.000232522						363	-0.00131056						363	0.000405209						363	-0.000527997						363	0.000181322						363
364	0.00130914						364	-6.78645e-05						364	0.00015226						364	-0.00119262						364	0.000525452						364	-0.000609921						364	0.000189959						364
365	0.00132732						365	-4.70168e-05						365	7.19979e-05						365	-0.00107469						365	0.000545696						365	-0.000591845						365	0.000198597						365
366	0.0012455						366	-0.000126169						366	-8.26429e-06						366	-0.00105676						366	0.000565939						366	-0.000584608						366	0.000207234						366
367	0.00116368						367	-0.000105321						367	-8.85265e-05						367	-0.000938823						367	0.000586182						367	-0.00057737						367	0.000215872						367
368	0.00108186						368	-8.44737e-05						368	-0.000168789						368	-0.000920889						368	0.000506426						368	-0.000470132						368	0.000224509						368
369	0.00100004						369	3.6374e-05						369	-0.000149051						369	-0.000802955						369	0.000526669						369	-0.000362895						369	0.000233147						369
370	0.000818216						370	5.72217e-05						370	-2.9313e-05						370	-0.000685021						370	0.000546913						370	-0.000255657						370	0.000341785						370
371	0.000736394						371	7.80694e-05						371	-9.57521e-06						371	-0.000567087						371	0.000567156						371	-0.000248419						371	0.000450422						371
372	0.000654572						372	9.89171e-05						372	1.01626e-05						372	-0.000449153						372	0.000587399						372	-0.000141182						372	0.00045906						372
373	0.000572751						373	0.000119765						373	-7.00996e-05						373	-0.000331219						373	0.000507643						373	-3.39438e-05						373	0.000467697						373
374	0.000490929						374	4.06124e-05						374	-5.03618e-05						374	-0.000213285						374	0.000527886						374	7.32939e-05						374	0.000476335						374
375	0.000409108						375	-3.85399e-05						375	-3.06239e-05						375	-0.000195351						375	0.000448129						375	0.000180532						375	0.000484972						375
376	0.000327286						376	-0.000117692						376	-0.000110886						376	-7.74172e-05						376	0.000468373						376	0.000287769						376	0.00039361						376
377	0.000145465						377	-0.000196844						377	-9.11483e-05						377	4.05168e-05						377	0.000388616						377	0.000395007						377	0.000302247						377
378	6.36431e-05						378	-0.000275997						378	-7.14105e-05						378	5.84508e-05						378	0.00030886						378	0.000502245						378	0.000210885						378
379	-1.81784e-05						379	-0.000255149						379	-5.16727e-05						379	0.000176385						379	0.000229103						379	0.000609482						379	0.000119522						379
380	7.10543e-15						380	-0.000134301						380	-0.000131935						380	0.000194319						380	0.000149346						380	0.00071672						380	2.81597e-05						380
381	-1.30694e-05						381	-0.000113454						381	-0.000112197						381	0.000212253						381	6.95898e-05						381	0.000723958						381	3.67972e-05						381
382	-2.61388e-05						382	-0.000192606						382	-0.000192459						382	0.000230187						382	-1.01668e-05						382	0.000731196						382	-5.45652e-05						382
383	6.07918e-05						383	-0.000171758						383	-0.000172721						383	0.000248121						383	1.00766e-05						383	0.000638433						383	-4.59277e-05						383
384	4.77224e-05						384	-0.000250911						384	-0.000252984						384	0.000266055						384	3.032e-05						384	0.000645671						384	-0.00013729						384
385	3.46529e-05						385	-0.000230063						385	-0.000333246						385	0.00017229						385	5.05633e-05						385	0.000552909						385	-0.000228653						385
386	0.000121584						386	-0.000209215						386	-0.000313508						386	0.000178525						386	7.08067e-05						386	0.000460146						386	-0.000220015						386
387	8.51412e-06						387	-0.000188367						387	-0.00039377						387	0.00018476						387	9.10501e-05						387	0.000467384						387	-0.000211378						387
388	-4.5553e-06						388	-0.00016752						388	-0.000374032						388	9.09951e-05						388	1.12935e-05						388	0.000374622						388	-0.00030274						388
389	-0.000117625						389	-0.000146672						389	-0.000454295						389	-2.76973e-06						389	3.15369e-05						389	0.00028186						389	-0.000294103						389
390	-0.000230694						390	-2.58244e-05						390	-0.000434557						390	-9.65346e-05						390	5.17803e-05						390	0.000189097						390	-0.000285465						390
391	-0.000343764						391	-4.97669e-06						391	-0.000414819						391	-9.02995e-05						391	-2.79763e-05						391	9.6335e-05						391	-0.000276828						391
392	-0.00040316						392	1.5871e-05						392	-0.000495081						392	-8.40644e-05						392	-0.000148809						392	-9.64273e-05						392	-0.00016819						392
393	-0.000231153						393	3.67187e-05						393	-0.000475343						393	-0.000177829						393	-0.00014972						393	-0.00018919						393	-0.000159553						393
394	0.000740853						394	5.75664e-05						394	-0.000455605						394	-0.000171594						394	0.000502944						394	-0.000381952						394	4.9085e-05						394
395	0.00288965						395	7.84141e-05						395	-0.000435868						395	-0.000265359						395	0.00187727						395	-0.000474714						395	0.000157723						395
396	0.00677308						396	9.92618e-05						396	-0.00031613						396	-0.000259124						396	0.002328						396	-0.000567476						396	0.00016636						396
397	0.0133062						397	0.000220109						397	-0.000296392						397	-0.000352889						397	0.0094302						397	-0.000660239						397	0.000274998						397
398	0.0217902						398	0.000340957						398	-0.000276654						398	-0.000346654						398	0.0188337						398	-0.000753001						398	0.000383635						398
399	0.0318742						399	0.000461805						399	-0.000256916						399	-0.000340419						399	0.0301371						399	-0.000945763						399	0.000492273						399
400	0.0428582						400	0.000482653						400	-0.000237179						400	-0.000334183						400	0.0429406						400	-0.00113853						400	0.00060091						400
401	0.0545422						401	0.000546319						401	-0.000240055						401	-0.000327948						401	0.056844						401	-0.00132826						401	0.000653736						401
402	0.0667261						402	0.000509986						402	-0.000242932						402	-0.000221713						402	0.0714475						402	-0.00141799						402	0.000606563						402
403	0.0791101						403	0.000573652						403	-0.000245809						403	-0.000215478						403	0.086651						403	-0.00160772						403	0.000559389						403
404	0.0917941						404	0.000537319						404	-0.000148686						404	-0.000109243						404	0.102154						404	-0.00159745						404	0.000612215						404
405	0.104778						405	0.000600985						405	-0.000151563						405	-0.000103008						405	0.118058						405	-0.00168718						405	0.000565041						405
406	0.117762						406	0.000664652						406	-0.00015444						406	3.22735e-06						406	0.134061						406	-0.00167691						406	0.000517868						406
407	0.130646						407	0.000728319						407	-0.000157317						407	9.46248e-06						407	0.149965						407	-0.00166664						407	0.000470694						407
408	0.14303						408	0.000791985						408	-6.01935e-05						408	1.56976e-05						408	0.165268						408	-0.00175637						408	0.00032352						408
409	0.154314						409	0.000755652						409	-6.30704e-05						409	2.19327e-05						409	0.179272						409	-0.0017461						409	0.000276346						409
410	0.163798						410	0.000719318						410	-6.59472e-05						410	2.81678e-05						410	0.191375						410	-0.00173583						410	0.000229172						410
411	0.170982						411	0.000782985						411	3.46215e-05						411	0.000134403						411	0.200779						411	-0.00172556						411	8.19987e-05						411
412	0.175766						412	0.00104665						412	-0.000887262						412	0.000140638						412	0.207182						412	-0.0014153						412	-6.51751e-05						412
413	0.17825						413	0.00211032						413	-0.00132635						413	0.000246873						413	0.210586						413	-0.000305026						413	0.000287651						413
414	0.178834						414	0.00477398						414	-0.000179321						414	0.000253108						414	0.211289						414	0.00220524						414	0.000859456						414
415	0.177818						415	0.00973765						415	0.00720707						415	0.000359343						415	0.209793						415	0.00681551						415	0.00164945						415
416	0.175802						416	0.0172013						416	0.0177935						416	0.000365579						416	0.206496						416	0.0137258						416	0.00757061						416
417	0.172886						417	0.027265						417	0.0314799						417	0.000371814						417	0.201699						417	0.0229361						417	0.017191						417
418	0.16927						418	0.0395287						418	0.0474662						418	0.000278049						418	0.195803						418	0.0339463						418	0.0299115						418
419	0.164854						419	0.0532923						419	0.0650526						419	0.000284284						419	0.188706						419	0.0463566						419	0.0454319						419
420	0.159938						420	0.067956						420	0.083639						420	0.000290519						420	0.18071						420	0.0594669						420	0.0628523						420
421	0.154322						421	0.0831197						421	0.102625						421	0.000196754						421	0.171913						421	0.0730771						421	0.0817728						421
422	0.148306						422	0.0985833						422	0.121912						422	0.000202989						422	0.162617						422	0.0867874						422	0.101593						422
423	0.14209						423	0.114247						423	0.141298						423	0.000209224						423	0.15302						423	0.100598						423	0.122114						423
424	0.135674						424	0.129911						424	0.160585						424	0.00021546						424	0.143324						424	0.114408						424	0.143134						424
425	0.129158						425	0.145574						425	0.179571						425	0.000121695						425	0.133727						425	0.128118						425	0.164554						425
426	0.122742						426	0.161038						426	0.197957						426	0.00012793						426	0.124331						426	0.141628						426	0.185975						426
427	0.116426						427	0.175802						427	0.215044						427	0.000134165						427	0.115234						427	0.154439						427	0.207395						427
428	0.11031						428	0.189265						428	0.23003						428	4.04001e-05						428	0.106437						428	0.166149						428	0.227916						428
429	0.104394						429	0.200529						429	0.241817						429	-5.33648e-05						429	0.098041						429	0.175859						429	0.246836						429
430	0.0985778						430	0.209093						430	0.249503						430	-4.71297e-05						430	0.0901444						430	0.18297						430	0.263057						430
431	0.0930618						431	0.214356						431	0.252989						431	-0.000140895						431	0.0826479						431	0.18718						431	0.275577						431
432	0.0877458						432	0.21652						432	0.252376						432	-0.000134659						432	0.0756513						432	0.18839						432	0.284097						432
433	0.0827298						433	0.215984						433	0.248462						433	-0.000128424						433	0.0691548						433	0.187						433	0.288518						433
434	0.0780138						434	0.213347						434	0.242049						434	-0.000122189						434	0.0631583						434	0.183711						434	0.289438						434
435	0.0734978						435	0.209211						435	0.233835						435	-0.000115954						435	0.0576617						435	0.178921						435	0.287559						435
436	0.0692818						436	0.203875						436	0.224321						436	-0.000109719						436	0.0525652						436	0.173231						436	0.283279						436
437	0.0652658						437	0.197738						437	0.213608						437	-0.000103484						437	0.0478687						437	0.166641						437	0.277						437
438	0.0615497						438	0.190802						438	0.202194						438	-9.72487e-05						438	0.0435721						438	0.159452						438	0.26922						438
439	0.0581337						439	0.183366						439	0.19008						439	-9.10136e-05						439	0.0395756						439	0.151762						439	0.25994						439
440	0.0548177						440	0.175529						440	0.177667						440	-8.47785e-05						440	0.035879						440	0.143572						440	0.249461						440
441	0.0517017						441	0.167393						441	0.165053						441	-7.85434e-05						441	0.0325825						441	0.135183						441	0.238081						441
442	0.0486857						442	0.159257						442	0.15254						442	-7.23082e-05						442	0.029386						442	0.126593						442	0.226002						442
443	0.0458697						443	0.15122						443	0.140326						443	-6.60731e-05						443	0.0265894						443	0.118203						443	0.213422						443
444	0.0431537						444	0.143384						444	0.128712						444	-5.9838e-05						444	0.0238929						444	0.109813						444	0.200843						444
445	0.0405377						445	0.135748						445	0.117699						445	-5.36029e-05						445	0.0213963						445	0.101824						445	0.188163						445
446	0.0381217						446	0.128411						446	0.107385						446	-4.73677e-05						446	0.0190998						446	0.0941339						446	0.175683						446
447	0.0357056						447	0.121275						447	0.0977716						447	-4.11326e-05						447	0.0170033						447	0.0867441						447	0.163504						447
448	0.0335896						448	0.114539						448	0.088758						448	-3.48975e-05						448	0.0151067						448	0.0798544						448	0.151724						448
449	0.0314736						449	0.108002						449	0.0804444						449	-2.86624e-05						449	0.0132102						449	0.0732647						449	0.140345						449
450	0.0294576						450	0.101866						450	0.0727308						450	-2.24272e-05						450	0.0115136						450	0.0671749						450	0.129565						450
451	0.0276416						451	0.0960296						451	0.0657172						451	-5.31059e-05						451	0.00991711						451	0.0614852						451	0.119186						451
452	0.0258256						452	0.0904933						452	0.0593036						452	-8.37845e-05						452	0.00852057						452	0.0561955						452	0.109506						452
453	0.0240096						453	0.085257						453	0.05349						453	-0.000214463						453	0.00722403						453	0.0514057						453	0.100326						453
454	0.0223936						454	0.0804206						454	0.0480764						454	-0.000345142						454	0.00602749						454	0.047016						454	0.0918469						454
455	0.0208776						455	0.0757843						455	0.0431628						455	-0.00037582						455	0.00503095						455	0.0429263						455	0.0839673						455
456	0.0194615						456	0.071348						456	0.0386492						456	-0.000506499						456	0.00403442						456	0.0392366						456	0.0767878						456
457	0.0181455						457	0.0672116						457	0.0346356						457	-0.000537178						457	0.00323788						457	0.0358468						457	0.0701082						457
458	0.0169295						458	0.0632753						458	0.031022						458	-0.000567856						458	0.00244134						458	0.0327571						458	0.0640286						458
459	0.0159135						459	0.059539						459	0.0277084						459	-0.000498535						459	0.0017448						459	0.0299674						459	0.058449						459
460	0.0148975						460	0.0560026						460	0.0245947						460	-0.000529213						460	0.00114826						460	0.0272776						460	0.0533695						460
461	0.0139815						461	0.0525663						461	0.0217811						461	-0.000559892						461	0.000651722						461	0.0248879						461	0.0486899						461
462	0.0131655						462	0.04933						462	0.0192675						462	-0.000290571						462	0.000155183						462	0.0225982						462	0.0444103						462
463	0.0123495						463	0.0461936						463	0.0168539						463	0.000878751						463	-0.000164646						463	0.0205084						463	0.0405308						463
464	0.0115335						464	0.0432573						464	0.0146403						464	0.00364807						464	1.57205e-05						464	0.0185187						464	0.0369512						464
465	0.0107174						465	0.040521						465	0.0126267						465	0.00881739						465	4.95343e-06						465	0.016629						465	0.0337716						465
466	0.0100014						466	0.0379846						466	0.0107131						466	0.0171867						466	1.81065e-05						466	0.0149392						466	0.030792						466
467	0.00938543						467	0.0355483						467	0.0089995						467	0.028656						467	-6.87404e-05						467	0.0133495						467	0.0282125						467
468	0.00886942						468	0.033312						468	0.00738589						468	0.0428254						468	-0.000155587						468	0.0118598						468	0.0257329						468
469	0.0083534						469	0.0311756						469	0.00587228						469	0.0592947						469	-0.000142434						469	0.0104701						469	0.0235533						469
470	0.00783739						470	0.0291393						470	0.00455868						470	0.077464						470	-0.000125049						470	0.00918032						470	0.0214738						470
471	0.00742138						471	0.027103						471	0.00334507						471	0.0967333						471	-0.000104273						471	0.00789059						471	0.0195942						471
472	0.00690537						472	0.0252666						472	0.00223146						472	0.116703						472	1.65024e-05						472	0.00670086						472	0.0179146						472
473	0.00638936						473	0.0235303						473	0.00131785						473	0.137272						473	0.000137278						473	0.00551113						473	0.016335						473
474	0.00597335						474	0.021894						474	0.000304247						474	0.158041						474	0.000258054						474	0.0045214						474	0.0148555						474
475	0.00555734						475	0.0203576						475	-3.05943e-05						475	0.178811						475	0.00037883						475	0.00353167						475	0.0135759						475
476	0.00514133						476	0.0190213						476	0.000312463						476	0.19928						476	0.000380734						476	0.00264193						476	0.0123963						476
477	0.00472532						477	0.017885						477	0.000433995						477	0.218949						477	0.000360739						477	0.0018522						477	0.0114168						477
478	0.0043093						478	0.0167486						478	0.00016496						478	0.237119						478	0.000240744						478	0.00126247						478	0.0104372						478
479	0.00399329						479	0.0157123						479	-0.000104074						479	0.252688						479	0.000120749						479	0.000572742						479	0.00955761						479
480	0.00357728						480	0.014776						480	-0.000273108						480	0.264957						480	0.000100755						480	8.30115e-05						480	0.00877804						480
481	0.00326127						481	0.0138396						481	-0.000342143						481	0.273127						481	-1.92403e-05						481	-0.000306719						481	0.00809847						481
482	0.00294526						482	0.0129033						482	-0.000411177						482	0.277196						482	6.07649e-05						482	-0.00079645						482	0.00741889						482
483	0.00262925						483	0.011967						483	-0.000380211						483	0.277465						483	4.077e-05						483	-0.00118618						483	0.00683932						483
484	0.00231324						484	0.0112306						484	-0.000449246						484	0.274434						484	2.07752e-05						484	-0.00147591						484	0.00635975						484
485	0.00199723						485	0.0104943						485	-0.00041828						485	0.268804						485	0.00010078						485	-0.00166564						485	0.00588018						485
486	0.00168122						486	0.00975798						486	-0.000287314						486	0.260973						486	8.07855e-05						486	-0.00185537						486	0.00550061						486
487	0.00136521						487	0.00922164						487	-0.000256349						487	0.251542						487	0.000160791						487	-0.0019451						487	0.00522104						487
488	0.00104919						488	0.00858531						488	-0.000125383						488	0.240612						488	0.000140796						488	-0.00148817						488	0.00484147						488
489	0.000833183						489	0.00804898						489	5.58248e-06						489	0.228681						489	0.000220801						489	-0.00101624						489	0.00456189						489
490	0.000417172						490	0.00751264						490	0.000136548						490	0.21605						490	0.000250259						490	-0.000544315						490	0.00438232						490
491	0.000201161						491	0.00687631						491	0.000323299						491	0.20292						491	0.000279716						491	-7.23871e-05						491	0.00410275						491
492	-0.00011485						492	0.00633998						492	0.000241007						492	0.189689						492	0.000309174						492	0.000499541						492	0.00392318						492
493	-0.00025501						493	0.00580364						493	5.87146e-05						493	0.176458						493	0.000238632						493	0.000508342						493	0.00374361						493
494	-0.000285334						494	0.00526731						494	7.64222e-05						494	0.163628						494	0.000268089						494	0.000517142						494	0.00356404						494
495	-0.000315658						495	0.00483098						495	-5.87011e-06						495	0.151197						495	0.000197547						495	0.000525943						495	0.00328447						495
496	-0.000245982						496	0.00429464						496	-8.81625e-05						496	0.139366						496	0.000127005						496	0.000534744						496	0.00310489						496
497	-0.000276306						497	0.00375831						497	-7.04548e-05						497	0.128236						497	5.64623e-05						497	0.000543544						497	0.00282532						497
498	-0.00030663						498	0.00322198						498	-5.27471e-05						498	0.117805						498	8.592e-05						498	0.000452345						498	0.00244575						498
499	-0.000336954						499	0.00278564						499	-0.000135039						499	0.108074						499	1.53777e-05						499	0.000361145						499	0.00216618						499
500	-0.000267278						500	0.00244931						500	-0.000117332						500	0.0990436						500	-5.51646e-05						500	0.000269946						500	0.00188661						500
501	-0.000197602						501	0.00201298						501	-0.000199624						501	0.090713						501	-0.000125707						501	7.87467e-05						501	0.00150704						501
502	-0.000127926						502	0.00177664						502	-0.000281916						502	0.0831823						502	-9.62493e-05						502	-1.24527e-05						502	0.00122747						502
503	-5.96718e-05						503	0.00144031						503	-0.000264209						503	0.0762516						503	-0.000166792						503	-3.65204e-06						503	0.000947894						503
504	-4.56277e-05						504	0.00120398						504	-0.000346501						504	0.0700209						504	-0.000237334						504	-9.48514e-05						504	0.000568323						504
505	-0.000131584						505	0.000967642						505	-0.000328794						505	0.0642902						505	-0.000307876						505	-0.000186051						505	0.000288751						505
506	-0.00011754						506	0.000731308						506	-0.000311086						506	0.0591596						506	-0.000278419						506	-0.00017725						506	0.000121604						506
507	-0.000203496						507	0.000494975						507	-0.000293378						507	0.0545289						507	-0.000348961						507	-0.00026845						507	-3.10098e-05						507
508	-0.000189451						508	0.000258642						508	-0.000275671						508	0.0503982						508	-0.000319503						508	-0.000259649						508	-0.000183623						508
509	-0.000275407						509	2.23082e-05						509	-0.000157963						509	0.0466675						509	-0.000190046						509	-0.000250848						509	-0.000236237						509
510	-0.000361363						510	-0.000114025						510	-0.000140255						510	0.0433369						510	-0.000160588						510	-0.000342048						510	-0.00038885						510
511	-0.000347319						511	-0.000150359						511	-2.25476e-05						511	0.0403062						511	-3.11301e-05						511	-0.000433247						511	-0.000441464						511
512	-0.000333275						512	1.32093e-05						512	-4.83989e-06						512	0.0375755						512	-1.67246e-06						512	-0.000424446						512	-0.000394078						512
513	-0.000319231						513	7.67773e-05						513	9.8956e-05						513	0.0350448						513	2.77852e-05						513	-0.000415646						513	-0.000346691						513
514	-0.000305187						514	0.000240345						514	0.000102752						514	0.0329141						514	5.72429e-05						514	-0.000406845						514	-0.000299305						514
515	-0.000310628						515	0.000303913						515	0.000206548						515	0.0308835						515	8.67006e-05						515	-0.000298045						515	-0.000251918						515
516	-0.000440901						516	0.000367481						516	0.000210344						516	0.0290528						516	0.000116158						516	-0.000289244						516	-0.000104532						516
517	-0.000571174						517	0.000431049						517	0.00031414						517	0.0274221						517	0.000145616						517	-0.000180443						517	-5.71453e-05						517
518	-0.000601447						518	0.000394617						518	0.000317936						518	0.0258914						518	7.50736e-05						518	-0.000171643						518	9.02412e-05						518
519	-0.00053172						519	0.000458185						519	0.000321731						519	0.0244607						519	0.000104531						519	-0.000162842						519	0.000106836						519
520	-0.000461993						520	0.000521753						520	0.000325527						520	0.0231301						520	0.000133989						520	-0.000254041						520	0.00012343						520
521	-0.000492266						521	0.000585321						521	0.000429323						521	0.0218994						521	0.000163447						521	-0.000245241						521	4.00243e-05						521
522	-0.000422539						522	0.000648889						522	0.000433119						522	0.0206687						522	0.000192904						522	-0.00023644						522	5.66187e-05						522
523	-0.000352812						523	0.000712457						523	0.000436915						523	0.019538						523	0.000122362						523	-0.000227639						523	0.000173213						523
524	-0.000383086						524	0.000776025						524	0.000440711						524	0.0186074						524	5.18197e-05						524	-0.000218839						524	0.000189808						524
525	-0.000413359						525	0.000739593						525	0.000444507						525	0.0176767						525	-1.87226e-05						525	-0.000210038						525	0.000206402						525
526	-0.000443632						526	0.000703161						526	0.000348303						526	0.016746						526	-8.92649e-05						526	-0.000101238						526	0.000222996						526
527	-0.000473905						527	0.000666729						527	0.000352099						527	0.0158153						527	-0.000159807						527	-9.2437e-05						527	0.000239591						527
528	-0.000504178						528	0.000630297						528	0.000255895						528	0.0148846						528	-0.00033035						528	-0.000183636						528	0.000156185						528
529	-0.000534451						529	0.000493865						529	0.000159691						529	0.013954						529	-0.000400892						529	-0.000174836						529	7.27795e-05						529
530	-0.000464724						530	0.000457433						530	0.000163487						530	0.0130233						530	-0.000371434						530	-0.000166035						530	-1.06261e-05						530
531	-0.000394997						531	0.000321001						531	6.72824e-05						531	0.0121926						531	-0.000441977						531	-0.000257234						531	5.96829e-06						531
532	-0.00032527						532	0.000284569						532	7.10783e-05						532	0.0114619						532	-0.000412519						532	-0.000248434						532	-7.74373e-05						532
533	-0.000355543						533	0.000248137						533	7.48743e-05						533	0.0106312						533	-0.000383061						533	-0.000339633						533	-6.08429e-05						533
534	-0.000285816						534	0.000211705						534	7.86702e-05						534	0.00990057						534	-0.000353603						534	-0.000430833						534	-4.42485e-05						534
535	-0.000216089						535	0.000175273						535	8.24661e-05						535	0.00926989						535	-0.000324146						535	-0.000422032						535	-0.000127654						535
536	-0.000246362						536	3.88413e-05						536	-1.3738e-05						536	0.00853921						536	-0.000294688						536	-0.000413231						536	-0.00011106						536
537	-7.66355e-05						537	2.40927e-06						537	-9.9421e-06						537	0.00790853						537	-0.00026523						537	-0.000404431						537	-0.000194465						537
538	-4.56503e-05						538	-0.000134023						538	-6.14619e-06						538	0.00737785						538	-0.000235773						538	-0.00049563						538	-0.000277871						538
539	-1.46651e-05						539	-0.000270455						539	-2.35027e-06						539	0.00674718						539	-0.000106315						539	-0.000486829						539	-0.000261277						539
540	1.632e-05						540	-0.000306887						540	1.44564e-06						540	0.0062165						540	-7.68574e-05						540	-0.000478029						540	-0.000244682						540
541	0.000147305						541	-0.000343319						541	5.24155e-06						541	0.00568582						541	5.26003e-05						541	-0.000569228						541	-0.000328088						541
542	0.00017829						542	-0.000379751						542	9.03746e-06						542	0.00515514						542	8.2058e-05						542	-0.000560428						542	-0.000211493						542
543	0.000109276						543	-0.000416183						543	1.28334e-05						543	0.00462446						543	0.000211516						543	-0.000451627						543	-0.000194899						543
544	0.000140261						544	-0.000452615						544	1.66293e-05						544	0.00419378						544	0.000240973						544	-0.000442826						544	-7.83046e-05						544
545	7.1246e-05						545	-0.000389047						545	2.04252e-05						545	0.0037631						545	0.000270431						545	-0.000434026						545	3.82898e-05						545
546	2.23117e-06						546	-0.000425479						546	-7.57789e-05						546	0.00333242						546	0.000399889						546	-0.000425225						546	5.48842e-05						546
547	-6.67836e-05						547	-0.000461911						547	-7.1983e-05						547	0.00290175						547	0.000329346						547	-0.000316424						547	7.14786e-05						547
548	-3.57985e-05						548	-0.000498343						548	-0.000168187						548	0.00257107						548	0.000358804						548	-0.000307624						548	8.8073e-05						548
549	-0.000104813						549	-0.000534775						549	-0.000164391						549	0.00214039						549	0.000288262						549	-0.000198823						549	0.000104667						549
550	-7.38281e-05						550	-0.000671207						550	-0.000260595						550	0.00190971						550	0.000217719						550	-0.000190023						550	0.000121262						550
551	-0.000142843						551	-0.000707639						551	-0.000256799						551	0.00157903						551	0.000147177						551	-0.000181222						551	0.000137856						551
552	-0.000111858						552	-0.000644071						552	-0.000253003						552	0.00124835						552	7.66348e-05						552	-7.24213e-05						552	0.000154451						552
553	-8.08725e-05						553	-0.000680503						553	-0.000249208						553	0.00101767						553	0.000106092						553	-6.36207e-05						553	0.000171045						553
554	-0.000149887						554	-0.000616935						554	-0.000245412						554	0.000786996						554	3.55501e-05						554	-5.482e-05						554	8.76394e-05						554
555	-0.000118902						555	-0.000553367						555	-0.000241616						555	0.000556317						555	6.50078e-05						555	5.39806e-05						555	4.23375e-06						555
556	1.2083e-05						556	-0.000589799						556	-0.00033782						556	0.000325639						556	-5.53452e-06						556	0.000162781						556	-7.91719e-05						556
557	4.30682e-05						557	-0.000626231						557	-0.000334024						557	0.00019496						557	2.39232e-05						557	0.000171582						557	-0.000162577						557
558	0.000174053						558	-0.000562663						558	-0.000330228						558	6.42815e-05						558	5.33808e-05						558	0.000280382						558	-0.000145983						558
559	0.000205039						559	-0.000599095						559	-0.000326432						559	3.36028e-05						559	8.28385e-05						559	0.000289183						559	-0.000229389						559
560	0.000236024						560	-0.000635527						560	-0.000422636						560	-9.70758e-05						560	0.000112296						560	0.000397984						560	-0.000312794						560
561	0.000199266						561	-0.000671959						561	-0.00041884						561	-0.000127754						561	1.84666e-06						561	0.000406784						561	-0.0002962						561
562	0.000162508						562	-0.000708391						562	-0.000515044						562	-0.000258433						562	-8.60289e-06						562	0.000515585						562	-0.000279605						562
563	0.000225751						563	-0.000744823						563	-0.000511248						563	-0.000289112						563	-1.90524e-05						563	0.000624386						563	-0.000263011						563
564	8.89928e-05						564	-0.000681255						564	-0.000507452						564	-0.000226252						564	-2.9502e-05						564	0.000633186						564	-0.000246417						564
565	5.22351e-05						565	-0.000717687						565	-0.000503657						565	-0.000263393						565	-3.99515e-05						565	0.000741987						565	-0.000229822						565
566	1.54773e-05						566	-0.000654119						566	-0.000499861						566	-0.000200534						566	-5.04011e-05						566	0.000850787						566	-0.000213228						566
567	-0.00012128						567	-0.000590551						567	-0.000496065						567	-0.000137674						567	-6.08506e-05						567	0.000959588						567	-0.000196634						567
568	-0.000158038						568	-0.000526983						568	-0.000592269						568	-7.48151e-05						568	-7.13002e-05						568	0.000968389						568	-8.00391e-05						568
569	-0.000194796						569	-0.000563415						569	-0.000588473						569	-1.19557e-05						569	-8.17497e-05						569	0.00107719						569	-6.34447e-05						569
570	-0.000331554						570	-0.000499847						570	-0.000684677						570	5.09036e-05						570	-9.21992e-05						570	0.00108599						570	0.00015315						570
571	-0.000368311						571	-0.000436279						571	-0.000680881						571	0.000113763						571	-0.000102649						571	0.00109479						571	0.000169744						571
572	-0.000405069						572	-0.000472711						572	-0.000677085						572	0.000176622						572	-0.000113098						572	0.00110359						572	0.000286338						572
573	5.81731e-05						573	-0.000409143						573	-0.000673289						573	0.000239482						573	0.000176452						573	0.00111239						573	0.000302933						573
574	0.00132142						574	-0.000445575						574	-0.000669493						574	0.000302341						574	0.00035225						574	0.00112119						574	0.000319527						574
575	0.00398957						575	-0.000382007						575	-0.000665697						575	0.0002652						575	0.00275715						575	0.00102999						575	0.000336122						575
576	0.00835787						576	-0.000218439						576	-0.000561902						576	0.000228059						576	0.00706205						576	0.00103879						576	0.000252716						576
577	0.0146262						577	-0.000154871						577	-0.000558106						577	0.000190919						577	0.0133669						577	0.000947594						577	0.00026931						577
578	0.0224944						578	-9.13028e-05						578	-0.00045431						578	0.000253778						578	0.0216718						578	0.000856395						578	0.000285905						578
579	0.0317627						579	-2.77348e-05						579	-0.000450514						579	0.000216637						579	0.0316767						579	0.000865196						579	0.000202499						579
580	0.041931						580	3.58332e-05						580	-0.000346718						580	0.000279497						580	0.0430816						580	0.000773996						580	0.000219094						580
581	0.0527993						581	9.94012e-05						581	-0.000242922						581	0.000342356						581	0.0553865						581	0.000582797						581	0.000235688						581
582	0.0641676						582	0.000162969						582	-0.000139126						582	0.000505215						582	0.0683914						582	0.000391598						582	0.000152282						582
583	0.0757359						583	0.000226537						583	-3.53302e-05						583	0.000468075						583	0.0819963						583	0.000200398						583	6.88768e-05						583
584	0.0876042						584	0.000290105						584	6.84658e-05						584	0.000530934						584	0.0960012						584	9.19877e-06						584	-0.000114529						584
585	0.0996725						585	0.000453673						585	0.000172262						585	0.000493793						585	0.110406						585	-8.20006e-05						585	-0.000197934						585
586	0.111841						586	0.000517241						586	0.000276058						586	0.000556653						586	0.125111						586	-0.0001732						586	-0.00028134						586
587	0.123809						587	0.000580809						587	0.000279853						587	0.000519512						587	0.139716						587	-0.000264399						587	-0.000264746						587
588	0.135477						588	0.000644377						588	0.000383649						588	0.000582371						588	0.153921						588	-0.000355599						588	-0.000248151						588
589	0.146046						589	0.000707945						589	0.000387445						589	0.000645231						589	0.167026						589	-0.000446798						589	-0.000231557						589
590	0.155014						590	0.000671513						590	0.000491241						590	0.00070809						590	0.178431						590	-0.000537997						590	-0.000214962						590
591	0.161982						591	0.000635081						591	0.000595037						591	0.000770949						591	0.187436						591	-0.000629197						591	-0.000198368						591
592	0.166651						592	0.000698649						592	0.000698833						592	0.000933809						592	0.19394						592	-0.000620396						592	-0.000181774						592
593	0.169319						593	0.000662217						593	0.000802629						593	0.00109667						593	0.197845						593	-0.000711596						593	-0.000165179						593
594	0.170287						594	0.000625785						594	0.000806425						594	0.00115953						594	0.19935						594	-0.000702795						594	-0.000148585						594
595	0.169755						595	0.000689353						595	0.000810221						595	0.00122239						595	0.198855						595	-0.000793994						595	-3.19905e-05						595
596	0.168124						596	0.000652921						596	0.000914017						596	0.00128525						596	0.19676						596	-0.000985194						596	8.46039e-05						596
597	0.165592						597	0.000616489						597	0.000917813						597	0.00134811						597	0.193265						597	-0.00117639						597	0.000201198						597
598	0.16226						598	0.000680057						598	0.000921609						598	0.00131096						598	0.18847						598	-0.00136759						598	0.000417793						598
599	0.158229						599	0.000643625						599	0.000925404						599	0.00137382						599	0.182575						599	-0.00155879						599	0.000534387						599
600	0.153697						600	0.000807193						600	0.0010292						600	0.00133668						600	0.17578						600	-0.00184999						600	0.000650981						600
601	0.148565						601	0.00077741						601	0.000913511						601	0.00139954						601	0.168185						601	-0.00207803						601	0.000645204						601
602	0.143033						602	0.000747627						602	0.000797822						602	0.0013624						602	0.160089						602	-0.00230607						602	0.000639427						602
603	0.137202						603	0.000817843						603	0.000682134						603	0.00122526						603	0.151494						603	-0.0024341						603	0.00063365						603
604	0.13127						604	0.00088806						604	0.000566445						604	0.00118812						604	0.142899						604	-0.00256214						604	0.000627872						604
605	0.125238						605	0.000958277						605	0.000450756						605	0.00115098						605	0.134204						605	-0.00269018						605	0.000622095						605
606	0.119107						606	0.00102849						606	0.000335067						606	0.00101384						606	0.125509						606	-0.00271821						606	0.000616318						606
607	0.113175						607	0.00119871						607	0.000219378						607	0.000876698						607	0.117114						607	-0.00274625						607	0.00061054						607
608	0.107343						608	0.00136893						608	0.000103689						608	0.000639558						608	0.108819						608	-0.00287429						608	0.000504763						608
609	0.101611						609	0.00143914						609	-1.2e-05						609	0.000502417						609	0.100924						609	-0.00280233						609	0.000498986						609
610	0.0961798						610	0.00160936						610	-0.000127689						610	0.000365276						610	0.0934286						610	-0.00283036						610	0.000393208						610
611	0.0909481						611	0.00187958						611	-0.000143378						611	0.000128136						611	0.0863335						611	-0.0026584						611	0.000287431						611
612	0.0859164						612	0.00234979						612	0.000340933						612	-9.00506e-06						612	0.0796384						612	-0.00208644						612	0.000181654						612
613	0.0812847						613	0.00362001						613	0.00211666						613	-0.000146146						613	0.0735433						613	-0.000814475						613	-1.83731e-05						613
614	0.076753						614	0.00639023						614	0.00580898						614	-0.000383286						614	0.0677482						614	0.00185749						614	0.000742468						614
615	0.0726212						615	0.0111604						615	0.0124013						615	-0.000520427						615	0.0624531						615	0.00642945						615	0.00185946						615
616	0.0685895						616	0.0182307						616	0.0219936						616	-0.000657568						616	0.057458						616	0.0131789						616	0.00797966						616
617	0.0648578						617	0.0278009						617	0.0342859						617	-0.000694708						617	0.0527629						617	0.0220082						617	0.0171999						617
618	0.0613261						618	0.0392711						618	0.0488783						618	-0.000831849						618	0.0484678						618	0.0325374						618	0.0294201						618
619	0.0579944						619	0.0521413						619	0.0647706						619	-0.00086899						619	0.0444727						619	0.0443667						619	0.0441403						619
620	0.0548627						620	0.0659115						620	0.0815629						620	-0.000806131						620	0.0408776						620	0.0569959						620	0.0609605						620
621	0.051931						621	0.0802817						621	0.0986552						621	-0.000843271						621	0.0374825						621	0.0699252						621	0.0791807						621
622	0.0490993						622	0.094852						622	0.116048						622	-0.000880412						622	0.0344874						622	0.0831545						622	0.0985009						622
623	0.0464676						623	0.109622						623	0.13354						623	-0.000917553						623	0.0315923						623	0.0963837						623	0.118421						623
624	0.0438359						624	0.124492						624	0.151032						624	-0.000954693						624	0.0289972						624	0.109813						624	0.139041						624
625	0.0414042						625	0.139463						625	0.168324						625	-0.00109183						625	0.0266021						625	0.123142						625	0.160061						625
626	0.0390725						626	0.154033						626	0.185217						626	-0.00112897						626	0.024307						626	0.136271						626	0.181282						626
627	0.0368407						627	0.168103						627	0.200909						627	-0.00116612						627	0.0222119						627	0.148901						627	0.202302						627
628	0.034709						628	0.180873						628	0.214701						628	-0.00120326						628	0.0202168						628	0.16043						628	0.222622						628
629	0.0326773						629	0.191743						629	0.225594						629	-0.0011404						629	0.0184217						629	0.170159						629	0.241442						629
630	0.0307456						630	0.199914						630	0.232786						630	-0.00117754						630	0.0167266						630	0.177388						630	0.257662						630
631	0.0289139						631	0.205184						631	0.236178						631	-0.00121468						631	0.0152315						631	0.181818						631	0.270583						631
632	0.0270822						632	0.207454						632	0.235871						632	-0.00115182						632	0.0137364						632	0.183547						632	0.279703						632
633	0.0253505						633	0.207124						633	0.232563						633	-0.00118896						633	0.0124413						633	0.182876						633	0.284923						633
634	0.0238188						634	0.204895						634	0.227055						634	-0.0012261						634	0.0112462						634	0.180206						634	0.286643						634
635	0.0222871						635	0.201065						635	0.219948						635	-0.00126324						635	0.0101511						635	0.176135						635	0.285564						635
636	0.0209554						636	0.196235						636	0.21154						636	-0.00130038						636	0.00905596						636	0.171064						636	0.281984						636
637	0.0196237						637	0.190505						637	0.202232						637	-0.00123752						637	0.00816086						637	0.165193						637	0.276604						637
638	0.018492						638	0.184075						638	0.192125						638	-0.00127466						638	0.00726576						638	0.158523						638	0.269424						638
639	0.0173602						639	0.176946						639	0.181417						639	-0.0012118						639	0.00657065						639	0.151352						639	0.260744						639
640	0.0163285						640	0.169416						640	0.170209						640	-0.00114894						640	0.00587555						640	0.143681						640	0.250765						640
641	0.0154968						641	0.161486						641	0.158902						641	-0.00118608						641	0.00528045						641	0.13561						641	0.239785						641
642	0.0146651						642	0.153556						642	0.147694						642	-0.00112323						642	0.00488535						642	0.12734						642	0.228005						642
643	0.0138334						643	0.145627						643	0.136786						643	-0.00116037						643	0.00439025						643	0.119069						643	0.215825						643
644	0.0132017						644	0.137997						644	0.126379						644	-0.00109751						644	0.00399515						644	0.110898						644	0.203345						644
645	0.01257						645	0.130567						645	0.116471						645	-0.00103465						645	0.00360004						645	0.102927						645	0.190866						645
646	0.0119383						646	0.123437						646	0.107063						646	-0.00107179						646	0.00330494						646	0.0952566						646	0.178486						646
647	0.0115066						647	0.116607						647	0.0981555						647	-0.00110893						647	0.00300984						647	0.0879858						647	0.166306						647
648	0.0109749						648	0.110078						648	0.0898478						648	-0.00104607						648	0.00281474						648	0.0810151						648	0.154426						648
649	0.0104432						649	0.103848						649	0.0821402						649	-0.00108321						649	0.00261964						649	0.0745443						649	0.142946						649
650	0.0100115						650	0.097918						650	0.0750325						650	-0.00122035						650	0.00242454						650	0.0684736						650	0.131967						650
651	0.00957975						651	0.0923882						651	0.0685248						651	-0.00125749						651	0.00232944						651	0.0629029						651	0.121587						651
652	0.00914804						652	0.0872585						652	0.0625171						652	-0.00129463						652	0.00213433						652	0.0577321						652	0.111707						652
653	0.00871633						653	0.0824287						653	0.0571094						653	-0.00123177						653	0.00193923						653	0.0529614						653	0.102527						653
654	0.00838462						654	0.0779989						654	0.0521017						654	-0.00126891						654	0.00184413						654	0.0485906						654	0.0939473						654
655	0.00795291						655	0.0737691						655	0.0474941						655	-0.00120605						655	0.00164903						655	0.0445199						655	0.0859675						655
656	0.00752121						656	0.0698393						656	0.0432864						656	-0.0011432						656	0.00155393						656	0.0407491						656	0.0786877						656
657	0.0070895						657	0.0661095						657	0.0393787						657	-0.00118034						657	0.00135883						657	0.0372784						657	0.072008						657
658	0.00665779						658	0.0624798						658	0.035871						658	-0.00111748						658	0.00116373						658	0.0341076						658	0.0659282						658
659	0.00632608						659	0.05905						659	0.0326633						659	-0.00105462						659	0.00106862						659	0.0311369						659	0.0603484						659
660	0.00589437						660	0.0558202						660	0.0297557						660	-0.000991758						660	0.000973523						660	0.0283662						660	0.0552686						660
661	0.00546266						661	0.0526904						661	0.027248						661	-0.000928898						661	0.000878421						661	0.0258954						661	0.0505888						661
662	0.00513096						662	0.0497606						662	0.0248403						662	-0.000766039						662	0.00068332						662	0.0235247						662	0.046309						662
663	0.00469925						663	0.0470308						663	0.0226326						663	-0.00070318						663	0.000588218						663	0.0212539						663	0.0423292						663
664	0.00426754						664	0.0444011						664	0.0205249						664	-0.000540321						664	0.000493117						664	0.0191832						664	0.0387494						664
665	0.00393583						665	0.0418713						665	0.0186173						665	-0.000377461						665	0.000298015						665	0.0171124						665	0.0355696						665
666	0.00360412						666	0.0394415						666	0.0168096						666	-0.000214602						666	0.000202914						666	0.0152417						666	0.0326898						666
667	0.00327242						667	0.0371117						667	0.0152019						667	-0.000151743						667	7.81214e-06						667	0.0134709						667	0.03001						667
668	0.00294071						668	0.0348819						668	0.0136942						668	1.11168e-05						668	-8.72893e-05						668	0.0118002						668	0.0275302						668
669	0.002709						669	0.0327521						669	0.0122865						669	0.000173976						669	-0.000192986						669	0.0102294						669	0.0253504						669
670	0.00247729						670	0.0308224						670	0.0109789						670	0.000236835						670	-0.000174699						670	0.0088587						670	0.0232706						670
671	0.00224558						671	0.0289926						671	0.00987118						671	0.000399695						671	-0.000156411						671	0.00758796						671	0.0213908						671
672	0.00201387						672	0.0273628						672	0.00876349						672	0.000462554						672	-0.000138124						672	0.00641722						672	0.019511						672
673	0.00178217						673	0.025833						673	0.00785581						673	0.000625413						673	-0.000119837						673	0.00534647						673	0.0178312						673
674	0.00165046						674	0.0245032						674	0.00684813						674	0.000688273						674	-0.00010155						674	0.00437573						674	0.0162514						674
675	0.00151875						675	0.0231734						675	0.00604045						675	0.000751132						675	-8.32623e-05						675	0.00360498						675	0.0148716						675
676	0.00128704						676	0.0218437						676	0.00523277						676	0.000813991						676	3.50249e-05						676	0.00283424						676	0.0135918						676
677	0.00115533						677	0.0207139						677	0.00452509						677	0.000876851						677	4.11126e-05						677	0.00216349						677	0.012412						677
678	0.00102362						678	0.0195841						678	0.00381741						678	0.00083971						678	-5.27998e-05						678	0.00159275						678	0.0114322						678
679	0.000891916						679	0.0186543						679	0.00330973						679	0.000902569						679	-0.000146712						679	0.001122						679	0.0105524						679
680	0.000760208						680	0.0177245						680	0.00280205						680	0.000965429						680	-0.000140624						680	0.000751258						680	0.0096726						680
681	0.0005285						681	0.0168947						681	0.00239437						681	0.00102829						681	-0.000134537						681	0.000380513						681	0.0088928						681
682	0.000396791						682	0.016165						682	0.00198669						682	0.00109115						682	-0.000128449						682	0.000209768						682	0.008213						682
683	0.000265083						683	0.0155352						683	0.00167901						683	0.00105401						683	-0.000122361						683	-6.09765e-05						683	0.00753321						683
684	3.33749e-05						684	0.0150054						684	0.00137133						684	0.00101687						684	-1.62738e-05						684	-0.000131721						684	0.00695341						684
685	-0.000198333						685	0.0143756						685	0.00106365						685	0.000979725						685	-1.01862e-05						685	-0.000302466						685	0.00637361						685
686	-0.000168634						686	0.0137458						686	0.000855965						686	0.000942584						686	9.59015e-05						686	-0.000273211						686	0.00599381						686
687	-0.000210942						687	0.013216						687	0.000648284						687	0.000905444						687	0.000101989						687	-0.000343955						687	0.00561402						687
688	-0.00015325						688	0.0125863						688	0.000440603						688	0.000868303						688	0.000108077						688	-0.0003147						688	0.00533422						688
689	-0.000195558						689	0.0120565						689	0.000232922						689	0.000931162						689	0.000214164						689	-0.000305166						689	0.00505442						689
690	-0.000237866						690	0.0116267						690	0.000171246						690	0.000894022						690	0.000220252						690	-0.000195633						690	0.00487462						690
691	-0.000280174						691	0.0110969						691	0.00014256						691	0.000956881						691	0.00032634						691	-0.000286099						691	0.00459482						691
692	-0.000322482						692	0.0106671						692	0.000113875						692	0.00101974						692	0.000332427						692	-0.000276565						692	0.00441503						692
693	-0.00036479						693	0.0102373						693	-1.48108e-05						693	0.0009826						693	0.000338515						693	-0.000267032						693	0.00423523						693
694	-0.000307098						694	0.00980756						694	-4.34964e-05						694	0.000945459						694	0.000344603						694	-0.000357498						694	0.00405543						694
695	-0.000349406						695	0.00927778						695	2.7818e-05						695	0.000908318						695	0.00035069						695	-0.000347965						695	0.00397563						695
696	-0.000291714						696	0.00874799						696	-8.67611e-07						696	0.000971178						696	0.000356778						696	-0.000338431						696	0.00379583						696
697	-0.000334022						697	0.00821821						697	7.04468e-05						697	0.000934037						697	0.000262866						697	-0.000428897						697	0.00371604						697
698	-0.00027633						698	0.00768843						698	4.17612e-05						698	0.000996896						698	0.000268953						698	-0.000519364						698	0.00353624						698
699	-0.000118638						699	0.00725864						699	0.000113076						699	0.00115976						699	0.000175041						699	-0.00050983						699	0.00335644						699
700	-6.09455e-05						700	0.00682886						700	8.43899e-05						700	0.00122261						700	0.000181129						700	-0.000600296						700	0.00317664						700
701	-8.49624e-06						701	0.00639908						701	5.57043e-05						701	0.00119925						701	0.000187216						701	-0.000590763						701	0.00309685						701
702	3.85117e-05						702	0.00606929						702	0.000127019						702	0.00127589						702	9.3304e-05						702	-0.000681229						702	0.00281705						702
703	0.00018552						703	0.00573951						703	9.83331e-05						703	0.00125252						703	9.93916e-05						703	-0.000671695						703	0.00263725						703
704	0.000232528						704	0.00530973						704	6.96475e-05						704	0.00122916						704	5.47929e-06						704	-0.000662162						704	0.00245745						704
705	0.000279536						705	0.00497994						705	4.09618e-05						705	0.0012058						705	-8.84331e-05						705	-0.000652628						705	0.00227765						705
706	0.000426543						706	0.00455016						706	1.22762e-05						706	0.00118243						706	-0.000182345						706	-0.000643095						706	0.00199786						706
707	0.000473551						707	0.00422038						707	8.35906e-05						707	0.00105907						707	-0.000276258						707	-0.000533561						707	0.00181806						707
708	0.000620559						708	0.00389059						708	5.4905e-05						708	0.00103571						708	-0.00027017						708	-0.000524027						708	0.00153826						708
709	0.000767567						709	0.00366081						709	0.000126219						709	0.000912342						709	-0.000164082						709	-0.000414494						709	0.00135846						709
710	0.000814575						710	0.00343103						710	0.000129855						710	0.000888979						710	-0.000157995						710	-0.00030496						710	0.00107866						710
711	0.000960968						711	0.00320124						711	0.000133491						711	0.000865615						711	-5.19071e-05						711	-0.000195426						711	0.000898866						711
712	0.000878456						712	0.00297146						712	3.71262e-05						712	0.00124225						712	-4.58195e-05						712	-8.58927e-05						712	0.000619069						712
713	0.000795944						713	0.00284168						713	-5.92382e-05						713	0.00241889						713	6.02682e-05						713	0.000123641						713	0.000439271						713
714	0.000613432						714	0.00261189						714	-5.56026e-05						714	0.00519552						714	6.63558e-05						714	0.000233175						714	0.000259473						714
715	0.000530919						715	0.00238211						715	-0.000151967						715	0.0102722						715	7.24435e-05						715	0.000342708						715	7.9675e-05						715
716	0.000348407						716	0.00215233						716	-0.000148331						716	0.0181488						716	7.85312e-05						716	0.000452242						716	3.63988e-05						716
717	0.000265895						717	0.00192254						717	-0.000144696						717	0.0288254						717	8.46188e-05						717	0.000461776						717	2.7653e-05						717
718	0.000183383						718	0.00169276						718	-0.00014106						718	0.0422021						718	0.000190706						718	0.000571309						718	-8.10928e-05						718
719	0.000200871						719	0.00156298						719	-3.74245e-05						719	0.0577787						719	0.000296794						719	0.000580843						719	-8.98386e-05						719
720	0.000118359						720	0.00143319						720	-3.37889e-05						720	0.0750553						720	0.000302882						720	0.000690376						720	-9.85844e-05						720
721	0.000135847						721	0.00140341						721	6.98467e-05						721	0.093532						721	0.000308969						721	0.00069991						721	-0.00020733						721
722	5.33352e-05						722	0.00117363						722	7.34823e-05						722	0.112809						722	0.000315057						722	0.000809444						722	-0.000216076						722
723	7.08232e-05						723	0.00104384						723	7.71179e-05						723	0.132685						723	0.000321145						723	0.000818977						723	-0.000324822						723
724	-1.16889e-05						724	0.000814061						724	8.07535e-05						724	0.152762						724	0.000327232						724	0.000928511						724	-0.000333567						724
725	-9.42009e-05						725	0.000684278						725	-1.56109e-05						725	0.172839						725	0.00033332						725	0.000838045						725	-0.000242313						725
726	-7.67129e-05						726	0.000454495						726	-1.19753e-05						726	0.192615						726	0.000339408						726	0.000847578						726	-0.000251059						726
727	-5.9225e-05						727	0.000347548						727	-8.33967e-06						727	0.211592						727	0.000345495						727	0.000857112						727	-0.000259805						727
728	-4.1737e-05						728	0.000677282						728	9.52959e-05						728	0.229168						728	0.000351583						728	0.000766646						728	-0.000368551						728
729	-2.4249e-05						729	0.00100702						729	0.000298932						729	0.244345						729	0.000357671						729	0.000776179						729	-0.000377296						729
730	9.32389e-05						730	0.00133675						730	0.000302567						730	0.256422						730	0.000363758						730	0.000785713						730	-0.000386042						730
731	0.000110727						731	0.00166648						731	0.000406203						731	0.264798						731	0.000269846						731	0.000795246						731	-0.000394788						731
732	0.000128215						732	0.00198158						732	0.000509838						732	0.269275						732	0.000275934						732	0.00070478						732	-0.000403534						732
733	0.000245703						733	0.00179328						733	0.000513474						733	0.270152						733	0.000282021						733	0.000714314						733	-0.000316702						733
734	0.000263191						734	0.00160497						734	0.00051711						734	0.267828						734	0.000288109						734	0.000723847						734	-0.000362115						734
735	0.000380679						735	0.00141667						735	0.000520745						735	0.262905						735	0.000294197						735	0.000733381						735	-0.000307529						735
736	0.000398167						736	0.00122837						736	0.000424381						736	0.255882						736	0.000300284						736	0.000742915						736	-0.000252943						736
737	0.000415655						737	0.00104007						737	0.000428016						737	0.247058						737	0.000206372						737	0.000752448						737	-0.000298356						737
738	0.000533143						738	0.000851763						738	0.000331652						738	0.236935						738	0.00021246						738	0.000861982						738	-0.00024377						738
739	0.000550631						739	0.00066346						739	0.000435288						739	0.225711						739	0.000118547						739	0.000871516						739	-0.000189183						739
740	0.000668119						740	0.000575157						740	0.000438923						740	0.213688						740	2.46349e-05						740	0.000881049						740	-0.000134597						740
741	0.000695826						741	0.000386854						741	0.000442559						741	0.201265						741	-6.92774e-05						741	0.000890583						741	-8.00108e-05						741
742	0.000623534						742	0.000298551						742	0.000346194						742	0.188641						742	-6.31898e-05						742	0.000900117						742	-0.000125424						742
743	0.000551242						743	0.000210248						743	0.00014983						743	0.176018						743	-0.000157102						743	0.00090965						743	2.91619e-05						743
744	0.000478949						744	0.000121945						744	5.34657e-05						744	0.163595						744	-0.000251014						744	0.000919184						744	3.06084e-05						744
745	0.000406657						745	3.36416e-05						745	-4.28987e-05						745	0.151571						745	-0.000244927						745	0.000928717						745	3.20549e-05						745
746	0.000234365						746	4.53387e-05						746	-0.000139263						746	0.140048						746	-0.000238839						746	0.000838251						746	3.35014e-05						746
747	0.000162073						747	-4.29643e-05						747	-0.000335627						747	0.129025						747	-0.000332752						747	0.000747785						747	3.49479e-05						747
748	-1.02197e-05						748	-3.12673e-05						748	-0.000431992						748	0.118701						748	-0.000326664						748	0.000657318						748	3.63944e-05						748
749	-8.2512e-05						749	-0.00011957						749	-0.000528356						749	0.109078						749	-0.000320576						749	0.000566852						749	3.78409e-05						749
750	-0.000154804						750	-0.000107873						750	-0.000524721						750	0.100054						750	-0.000314489						750	0.000376386						750	0.000139287						750
751	-0.000227097						751	-0.000196176						751	-0.000521085						751	0.0918311						751	-0.000308401						751	0.000185919						751	0.000140734						751
752	-0.000299389						752	-0.000284479						752	-0.000517449						752	0.0842077						752	-0.000202313						752	-4.5471e-06						752	0.00014218						752
753	2.83188e-05						753	-0.000272782						753	-0.000513814						753	0.0771843						753	0.000198811						753	-0.000195013						753	0.000143627						753
754	0.00060067						754	-0.000361085						754	-0.000510178						754	0.070861						754	0.00129881						754	-0.00038548						754	0.000145073						754
755	0.00231937						755	-0.000449388						755	-0.000606543						755	0.0650376						755	0.00359881						755	-0.000575946						755	0.00014652						755
756	0.00622103						756	-0.000437691						756	-0.000602907						756	0.0597143						756	0.00749881						756	-0.000766413						756	0.000147966						756
757	0.0117227						757	-0.000425994						757	-0.000699271						757	0.0548909						757	0.0130988						757	-0.000956879						757	0.000249413						757
758	0.0189243						758	-0.000414297						758	-0.000695636						758	0.0505675						758	0.0204988						758	-0.00104735						758	0.000250859						758
759	0.027426						759	-0.0003026						759	-0.000692						759	0.0467442						759	0.0293988						759	-0.00113781						759	0.000252306						759
760	0.0368276						760	-0.000290903						760	-0.000688365						760	0.0432208						760	0.0394988						760	-0.00122828						760	0.000153752						760
761	0.0469293						761	-0.000279206						761	-0.000584729						761	0.0400974						761	0.0504988						761	-0.00121874						761	0.000155199						761
762	0.057431						762	-0.000367509						762	-0.000481093						762	0.0372741						762	0.0622988						762	-0.00130921						762	5.66454e-05						762
763	0.0682326						763	-0.000455812						763	-0.000377458						763	0.0346507						763	0.0745988						763	-0.00129968						763	5.80919e-05						763
764	0.0793343						764	-0.000444115						764	-0.000273822						764	0.0322273						764	0.0873988						764	-0.00139014						764	5.95384e-05						764
765	0.0907359						765	-0.000532418						765	-0.000170187						765	0.030004						765	0.100499						765	-0.00138061						765	6.09849e-05						765
766	0.102138						766	-0.000520721						766	-6.65509e-05						766	0.0279806						766	0.113999						766	-0.00137108						766	6.24313e-05						766
767	0.113539						767	-0.000609024						767	-6.29153e-05						767	0.0261573						767	0.127499						767	-0.00136154						767	-3.61222e-05						767
768	0.124641						768	-0.000597327						768	-5.92797e-05						768	0.0244339						768	0.140699						768	-0.00125201						768	-0.000134676						768
769	0.134843						769	-0.00058563						769	-0.000155644						769	0.0229105						769	0.153099						769	-0.00114248						769	-0.000233229						769
770	0.143644						770	-0.000573933						770	-0.000152008						770	0.0213872						770	0.163999						770	-0.00103294						770	-0.000231783						770
771	0.150546						771	-0.000462236						771	-0.000148373						771	0.0200638						771	0.172899						771	-0.000923408						771	-0.000330336						771
772	0.155548						772	-0.000450539						772	-4.47373e-05						772	0.0188404						772	0.179699						772	-0.000813874						772	-0.00042889						772
773	0.158549						773	-0.000538842						773	5.88983e-05						773	0.0177171						773	0.184299						773	-0.000604341						773	-0.000427443						773
774	0.159851						774	-0.000527145						774	6.25339e-05						774	0.0165937						774	0.186799						774	-0.000494807						774	-0.000425997						774
775	0.159952						775	-0.000515448						775	6.61695e-05						775	0.0155703						775	0.187499						775	-0.000385273						775	-0.00032455						775
776	0.158854						776	-0.000503751						776	0.000169805						776	0.014547						776	0.186699						776	-0.00027574						776	-0.000323104						776
777	0.156956						777	-0.000492054						777	0.000173441						777	0.0136236						777	0.184599						777	-0.000166206						777	-0.000321657						777
778	0.154257						778	-0.000480357						778	0.000177076						778	0.0128003						778	0.181299						778	-5.66725e-05						778	-0.000320211						778
779	0.150959						779	-0.00046866						779	0.000180712						779	0.0120769						779	0.176899						779	0.000152861						779	-0.000318764						779
780	0.146861						780	-0.000356963						780	8.43476e-05						780	0.0114535						780	0.171599						780	0.000262395						780	-0.000317318						780
781	0.142362						781	-0.000345266						781	8.79832e-05						781	0.0108302						781	0.165399						781	0.000371928						781	-0.000315871						781
782	0.137364						782	-0.000333569						782	9.16188e-05						782	0.0102068						782	0.158699						782	0.000481462						782	-0.000314425						782
783	0.131966						783	-0.000221872						783	9.52544e-05						783	0.00958343						783	0.151399						783	0.000490996						783	-0.000212978						783
784	0.126467						784	-0.000210175						784	9.889e-05						784	0.00906007						784	0.143799						784	0.000500529						784	-0.000211532						784
785	0.120669						785	-9.84778e-05						785	0.000202526						785	0.00863671						785	0.135999						785	0.000510063						785	-0.000110085						785
786	0.114971						786	-8.67808e-05						786	0.000206161						786	0.00811334						786	0.128199						786	0.000519597						786	-8.63874e-06						786
787	0.109172						787	-7.50838e-05						787	0.000309797						787	0.00768998						787	0.120399						787	0.00042913						787	-7.19224e-06						787
788	0.103574						788	-6.33868e-05						788	0.000313432						788	0.00726661						788	0.112799						788	0.000438664						788	9.42543e-05						788
789	0.0980756						789	-5.16898e-05						789	0.000317068						789	0.00694325						789	0.105299						789	0.000348198						789	9.57007e-05						789
790	0.0926773						790	-0.000139993						790	0.000320704						790	0.00651989						790	0.0980988						790	0.000257731						790	9.71472e-05						790
791	0.0875789						791	-0.000128296						791	0.000224339						791	0.00619652						791	0.0911988						791	0.000267265						791	9.85937e-05						791
792	0.0827806						792	-0.000116599						792	0.000227975						792	0.00587316						792	0.0846988						792	0.000176798						792	0.00010004						792
793	0.0780822						793	-0.000104902						793	0.000131611						793	0.0054498						793	0.0784988						793	0.000186332						793	0.000101487						793
794	0.0736839						794	6.79531e-06						794	0.000135246						794	0.00512643						794	0.0727988						794	9.58658e-05						794	0.000202933						794
795	0.0694856						795	1.84923e-05						795	0.000138882						795	0.00480307						795	0.0673988						795	0.000105399						795	0.00020438						795
796	0.0655872						796	0.000130189						796	0.000142517						796	0.00447971						796	0.0622988						796	0.000214933						796	0.000305826						796
797	0.0618889						797	0.000141886						797	0.000146153						797	0.00415634						797	0.0575988						797	0.000224467						797	0.000407273						797
798	0.0583905						798	5.35834e-05						798	0.000149789						798	0.00383298						798	0.0531988						798	0.000234						798	0.000508719						798
799	0.0550922						799	6.52804e-05						799	5.34242e-05						799	0.00350961						799	0.0490988						799	0.000243534						799	0.000510166						799
800	0.0520938						800	-2.30226e-05						800	5.70598e-05						800	0.00308625						800	0.0452988						800	0.000353068						800	0.000611612						800
801	0.0491955						801	-0.000163515						801	2.79054e-05						801	0.00276289						801	0.0417988						801	0.000376285						801	0.00047244						801
802	0.0464971						802	-0.000304007						802	-1.24894e-06						802	0.00243952						802	0.0383988						802	0.000499503						802	0.000333269						802
803	0.0438988						803	-0.000444499						803	-3.04033e-05						803	0.00211616						803	0.0352988						803	0.00062272						803	0.000294097						803
804	0.0415004						804	-0.000484991						804	4.04423e-05						804	0.0017928						804	0.0323988						804	0.000845938						804	0.000154925						804
805	0.0392021						805	-0.000525483						805	1.1288e-05						805	0.00146943						805	0.0297988						805	0.000969155						805	0.000115753						805
806	0.0370038						806	-0.000565975						806	8.21336e-05						806	0.00114607						806	0.0272988						806	0.000992373						806	-2.34186e-05						806
807	0.0349054						807	-0.000706467						807	5.29793e-05						807	0.000822705						807	0.0249988						807	0.00111559						807	-6.25904e-05						807
808	0.0329071						808	-0.000746959						808	0.000123825						808	0.000499342						808	0.0227988						808	0.00113881						808	-0.000101762						808
809	0.0310087						809	-0.000787451						809	9.46706e-05						809	0.000175978						809	0.0207988						809	0.00116203						809	-0.000240934						809
810	0.0292104						810	-0.000927943						810	0.000165516						810	-4.73855e-05						810	0.0188988						810	0.00118524						810	-0.000280106						810
811	0.027612						811	-0.000968435						811	0.000236362						811	-0.000370749						811	0.0171988						811	0.00130846						811	-0.000319278						811
812	0.0260137						812	-0.000808927						812	0.000907208						812	-0.000494113						812	0.0155988						812	0.00173168						812	-0.000553405						812
813	0.0246153						813	5.05811e-05						813	0.00267805						813	-0.000717476						813	0.0141988						813	0.0027549						813	-0.000821357						813
814	0.023317						814	0.00231009						814	0.0063489						814	-0.00084084						814	0.0128988						814	0.00517811						814	-8.93087e-05						814
815	0.0220187						815	0.0062696						815	0.0127197						815	-0.000964204						815	0.0116988						815	0.00930133						815	0.002711						815
816	0.0209203						816	0.0124291						816	0.0219906						816	-0.00108757						816	0.0106988						816	0.0154245						816	0.00852966						816
817	0.019822						817	0.0207886						817	0.0338614						817	-0.00121093						817	0.00979881						817	0.0235478						817	0.0171483						817
818	0.0188236						818	0.0308481						818	0.0478323						818	-0.00123429						818	0.00899881						818	0.033471						818	0.028567						818
819	0.0179253						819	0.0423076						819	0.0631031						819	-0.00135766						819	0.00829881						819	0.0446942						819	0.0425856						819
820	0.0171269						820	0.0545671						820	0.079274						820	-0.00138102						820	0.00759881						820	0.0567174						820	0.0584043						820
821	0.0163286						821	0.0675266						821	0.0958448						821	-0.00140439						821	0.00699881						821	0.0691406						821	0.0757229						821
822	0.0156302						822	0.0807862						822	0.112816						822	-0.00130467						822	0.00639881						822	0.0818639						822	0.0940416						822
823	0.0150319						823	0.0943457						823	0.129987						823	-0.00130495						823	0.00589881						823	0.0947871						823	0.11306						823
824	0.0144335						824	0.108205						824	0.147257						824	-0.00120523						824	0.00539881						824	0.10771						824	0.132779						824
825	0.0139352						825	0.122065						825	0.164528						825	-0.00110551						825	0.00499881						825	0.120634						825	0.152998						825
826	0.0133369						826	0.135824						826	0.181399						826	-0.0011058						826	0.00469881						826	0.133457						826	0.173416						826
827	0.0128385						827	0.149184						827	0.19717						827	-0.00100608						827	0.00429881						827	0.14578						827	0.193835						827
828	0.0124402						828	0.161443						828	0.211141						828	-0.000906361						828	0.00399881						828	0.157003						828	0.213754						828
829	0.0119418						829	0.172003						829	0.222312						829	-0.000906643						829	0.00369881						829	0.166626						829	0.232272						829
830	0.0115435						830	0.180162						830	0.229982						830	-0.000806925						830	0.00349881						830	0.17395						830	0.248491						830
831	0.0111451						831	0.185722						831	0.233953						831	-0.000707208						831	0.00319881						831	0.178673						831	0.261509						831
832	0.0107468						832	0.188681						832	0.234424						832	-0.00060749						832	0.00299881						832	0.180696						832	0.270928						832
833	0.0104484						833	0.189141						833	0.231995						833	-0.000507772						833	0.00279881						833	0.180419						833	0.276747						833
834	0.0101501						834	0.1878						834	0.227366						834	-0.000508054						834	0.00269881						834	0.178242						834	0.279165						834
835	0.00985174						835	0.18506						835	0.221037						835	-0.000408336						835	0.00259881						835	0.174566						835	0.278784						835
836	0.0095534						836	0.181219						836	0.213408						836	-0.000308619						836	0.00239881						836	0.169889						836	0.276103						836
837	0.00915505						837	0.176579						837	0.204778						837	-0.000208901						837	0.00229881						837	0.164312						837	0.271521						837
838	0.00895671						838	0.171038						838	0.195149						838	-0.000109183						838	0.00219881						838	0.158135						838	0.26524						838
839	0.00865836						839	0.164898						839	0.18482						839	-9.46523e-06						839	0.00209881						839	0.151259						839	0.257459						839
840	0.00836002						840	0.158157						840	0.173991						840	-9.74744e-06						840	0.00199881						840	0.143882						840	0.248277						840
841	0.00806167						841	0.151117						841	0.162862						841	8.99704e-05						841	0.00189881						841	0.136105						841	0.238096						841
842	0.00776333						842	0.143976						842	0.151733						842	0.000189688						842	0.00169881						842	0.128128						842	0.227015						842
843	0.00756498						843	0.136836						843	0.140803						843	0.000289406						843	0.00159881						843	0.120051						843	0.215333						843
844	0.00716663						844	0.129795						844	0.130274						844	0.000289124						844	0.00149881						844	0.112075						844	0.203352						844
845	0.00686829						845	0.123055						845	0.120245						845	0.000388842						845	0.00139881						845	0.104198						845	0.191171						845
846	0.00646994						846	0.116514						846	0.110716						846	0.000388559						846	0.00139881						846	0.0965211						846	0.179089						846
847	0.0061716						847	0.110174						847	0.101687						847	0.000488277						847	0.00130038						847	0.0891443						847	0.167208						847
848	0.00587325						848	0.104133						848	0.0932577						848	0.000587995						848	0.00120573						848	0.0821675						848	0.155627						848
849	0.00547491						849	0.0983929						849	0.0853285						849	0.000687713						849	0.00111108						849	0.0754907						849	0.144445						849
850	0.00527656						850	0.0929524						850	0.0780993						850	0.000787431						850	0.00101642						850	0.0693139						850	0.133664						850
851	0.00497822						851	0.0878119						851	0.0713702						851	0.000887148						851	0.000921769						851	0.0634372						851	0.123383						851
852	0.00467987						852	0.0829714						852	0.065241						852	0.000886866						852	0.000827115						852	0.0581604						852	0.113701						852
853	0.00438153						853	0.0784309						853	0.0596119						853	0.000986584						853	0.000732461						853	0.0531836						853	0.10452						853
854	0.00418318						854	0.0741904						854	0.0544827						854	0.000986302						854	0.000737808						854	0.0487068						854	0.0959385						854
855	0.00388484						855	0.0702499						855	0.0497536						855	0.00098602						855	0.000643154						855	0.04453						855	0.0879572						855
856	0.00358649						856	0.0666094						856	0.0454244						856	0.000985737						856	0.0006485						856	0.0406532						856	0.0804758						856
857	0.00338815						857	0.0630689						857	0.0415953						857	0.000985455						857	0.000653846						857	0.0370765						857	0.0735945						857
858	0.0032898						858	0.0597284						858	0.0381661						858	0.000985173						858	0.000759193						858	0.0338997						858	0.0673131						858
859	0.00309145						859	0.0565879						859	0.035037						859	0.000984891						859	0.000764539						859	0.0309229						859	0.0615318						859
860	0.00289311						860	0.0535475						860	0.0322078						860	0.00108461						860	0.000769885						860	0.0283461						860	0.0562505						860
861	0.00279476						861	0.050607						861	0.0295786						861	0.000984326						861	0.000775231						861	0.0259693						861	0.0513691						861
862	0.00269642						862	0.0479665						862	0.0272495						862	0.000984044						862	0.000680578						862	0.0237926						862	0.0469878						862
863	0.00259807						863	0.045426						863	0.0250203						863	0.000983762						863	0.000685924						863	0.0218158						863	0.0430064						863
864	0.00249973						864	0.0429855						864	0.0229912						864	0.00098348						864	0.00069127						864	0.020039						864	0.0393251						864
865	0.00240138						865	0.040745						865	0.021262						865	0.000983197						865	0.000696616						865	0.0184622						865	0.0360437						865
866	0.00220304						866	0.0386045						866	0.0195329						866	0.000982915						866	0.000701963						866	0.0168854						866	0.0329624						866
867	0.00210469						867	0.036664						867	0.0180037						867	0.000882633						867	0.000707309						867	0.0155086						867	0.030181						867
868	0.00200635						868	0.0347235						868	0.0165746						868	0.000882351						868	0.000812655						868	0.0142319						868	0.0275997						868
869	0.001908						869	0.032883						869	0.0152454						869	0.000782069						869	0.000818002						869	0.0130551						869	0.0253183						869
870	0.00180966						870	0.0311425						870	0.0139163						870	0.000781786						870	0.000723348						870	0.0118783						870	0.023237						870
871	0.00181131						871	0.029502						871	0.0127871						871	0.000781504						871	0.000728694						871	0.0108015						871	0.0212557						871
872	0.00171296						872	0.0279616						872	0.0117579						872	0.000681222						872	0.00073404						872	0.00982473						872	0.0195743						872
873	0.00161462						873	0.0265211						873	0.0107288						873	0.00068094						873	0.000639387						873	0.00884795						873	0.017993						873
874	0.00151627						874	0.0251806						874	0.00969964						874	0.000680658						874	0.000644733						874	0.00797116						874	0.0165116						874
875	0.00131793						875	0.0239401						875	0.00887048						875	0.000680375						875	0.000550079						875	0.00709438						875	0.0151303						875
876	0.00121958						876	0.0227996						876	0.00814133						876	0.000680093						876	0.000555425						876	0.0063176						876	0.0139489						876
877	0.00112124						877	0.0216591						877	0.00741217						877	0.000679811						877	0.000560772						877	0.00564082						877	0.0128676						877
878	0.00102289						878	0.0206186						878	0.00678302						878	0.000679529						878	0.000566118						878	0.00496403						878	0.0118862						878
879	0.000924547						879	0.0196781						879	0.00625387						879	0.000579247						879	0.000471464						879	0.00438725						879	0.0110049						879
880	0.000826202						880	0.0188376						880	0.00572471						880	0.000578964						880	0.00047681						880	0.00391047						880	0.0101235						880
881	0.000627857						881	0.0179971						881	0.00529556						881	0.000478682						881	0.000382157						881	0.00333369						881	0.0093422						881
882	0.000529511						882	0.0172566						882	0.0048664						882	0.0004784						882	0.000387503						882	0.0028569						882	0.00866086						882
883	0.000431166						883	0.0164161						883	0.00453725						883	0.000478118						883	0.000392849						883	0.00238012						883	0.00797951						883
884	0.000332821						884	0.0157756						884	0.00430809						884	0.000477836						884	0.000398195						884	0.00210334						884	0.00739817						884
885	0.000234475						885	0.0150352						885	0.00407894						885	0.000577553						885	0.000403542						885	0.00172656						885	0.00691682						885
886	3.61298e-05						886	0.0144947						886	0.00384979						886	0.000477271						886	0.000408888						886	0.00154977						886	0.00643547						886
887	-6.22155e-05						887	0.0138542						887	0.00372063						887	0.000476989						887	0.000314234						887	0.00137299						887	0.00605413						887
888	-0.000160561						888	0.0134137						888	0.00359148						888	0.000376707						888	0.000219581						888	0.00129621						888	0.00567278						888
889	-0.000172863						889	0.0129732						889	0.00356232						889	0.000276425						889	0.000224927						889	0.00121943						889	0.00529144						889
890	-7.69642e-05						890	0.0125327						890	0.00353317						890	0.000176142						890	0.000129976						890	0.00104264						890	0.00501009						890
891	-8.10654e-05						891	0.0119922						891	0.00340401						891	7.58602e-05						891	3.27562e-05						891	0.000965861						891	0.00472875						891
892	-8.51666e-05						892	0.0115517						892	0.00337486						892	-2.44221e-05						892	-6.44638e-05						892	0.000789078						892	0.0044474						892
893	-8.92678e-05						893	0.0111112						893	0.0032457						893	-0.000124704						893	-6.16837e-05						893	0.000612296						893	0.00416606						893
894	-9.3369e-05						894	0.0106707						894	0.00311655						894	-0.000224986						894	-0.000158904						894	0.000535513						894	0.00398471						894
895	-9.74702e-05						895	0.0101302						895	0.0029874						895	-0.000325269						895	-0.000156124						895	0.000458731						895	0.00380337						895
896	-1.57137e-06						896	0.00968974						896	0.00295824						896	-0.000425551						896	-5.33436e-05						896	0.000481948						896	0.00362202						896
897	-5.67256e-06						897	0.00924925						897	0.00292909						897	-0.000625833						897	-5.05636e-05						897	0.000473695						897	0.00344067						897
898	-9.77376e-06						898	0.00880876						898	0.00289993						898	-0.000726115						898	-4.77835e-05						898	0.000365442						898	0.00325933						898
899	8.61251e-05						899	0.00836827						899	0.00277078						899	-0.000926397						899	-4.50035e-05						899	0.000357188						899	0.00297798						899
900	8.20239e-05						900	0.00792777						900	0.00274162						900	-0.00102668						900	-4.22234e-05						900	0.000348935						900	0.00279664						900
901	7.79227e-05						901	0.00748728						901	0.00261247						901	-0.00112696						901	-3.94434e-05						901	0.000240682						901	0.00251529						901
902	7.38215e-05						902	0.00704679						902	0.00238332						902	-0.00122724						902	6.33366e-05						902	0.000232428						902	0.00223395						902
903	0.00016972						903	0.0065063						903	0.00225416						903	-0.00132753						903	0.000166117						903	0.000224175						903	0.0019526						903
904	0.000165619						904	0.00606581						904	0.00212501						904	-0.00142781						904	0.000168897						904	0.000115922						904	0.00177126						904
905	0.000161518						905	0.00562531						905	0.00199585						905	-0.00142809						905	0.000271677						905	0.000107669						905	0.00148991						905
906	5.74167e-05						906	0.00528482						906	0.0018667						906	-0.00142837						906	0.000274457						906	-5.84651e-07						906	0.00120856						906
907	-4.66845e-05						907	0.00494433						907	0.00173754						907	-0.00142866						907	0.000277237						907	-0.000108838						907	0.000927219						907
908	-0.000150786						908	0.00470384						908	0.00160839						908	-0.00142894						908	0.000280017						908	-0.000117091						908	0.000545874						908
909	-0.000154887						909	0.00436335						909	0.00147924						909	-0.00132922						909	0.000282797						909	-0.000125344						909	0.000264528						909
910	-0.000158988						910	0.00412285						910	0.00135008						910	-0.0012295						910	0.000285577						910	-0.000133598						910	-1.68171e-05						910
911	-0.000263089						911	0.00378236						911	0.00122093						911	-0.00112978						911	0.000288357						911	-0.000141851						911	-0.000200104						911
912	-0.00026719						912	0.00344187						912	0.00109177						912	-0.00103007						912	0.000291137						912	-0.000150104						912	-0.000350243						912
913	-0.000271292						913	0.00310138						913	0.00106262						913	-0.000930348						913	0.000293917						913	-0.000158358						913	-0.000400382						913
914	-0.000275393						914	0.00286089						914	0.000933463						914	-0.000830631						914	0.000296697						914	-6.66109e-05						914	-0.000350521						914
915	-0.000179494						915	0.00252039						915	0.000904309						915	-0.000730913						915	0.000299477						915	-7.48641e-05						915	-0.00040066						915
916	-0.000183595						916	0.0022799						916	0.000875155						916	-0.000531195						916	0.000302257						916	-8.31174e-05						916	-0.000250799						916
917	-8.76964e-05						917	0.00213941						917	0.000746						917	-0.000431477						917	0.000305037						917	-9.13707e-05						917	-0.000200938						917
918	-9.17976e-05						918	0.00189892						918	0.000716846						918	-0.000331759						918	0.000307817						918	-9.9624e-05						918	-0.000151077						918
919	4.10119e-06						919	0.00175843						919	0.000687691						919	-0.000132042						919	0.000310597						919	-0.000107877						919	-0.000101216						919
920	3.12639e-13						920	0.00151793						920	0.000658537						920	-3.23238e-05						920	0.000413377						920	8.38695e-05						920	-5.13552e-05						920
921	-8.05162e-05						921	0.00127744						921	0.000629383						921	6.7394e-05						921	0.000406468						921	0.000175616						921	9.85058e-05						921
922	-6.10324e-05						922	0.00103695						922	0.000600228						922	6.71118e-05						922	0.000499559						922	0.000367363						922	0.000248367						922
923	-4.15487e-05						923	0.000796458						923	0.000571074						923	0.00016683						923	0.000592649						923	0.00045911						923	0.000298228						923
924	-0.000122065						924	0.000655966						924	0.00054192						924	0.000266547						924	0.00068574						924	0.000550856						924	0.000448089						924
925	-0.000102581						925	0.000415474						925	0.000512765						925	0.000266265						925	0.000678831						925	0.000642603						925	0.00049795						925
926	-0.000183097						926	0.000274982						926	0.000383611						926	0.000265983						926	0.000671922						926	0.00063435						926	0.000547811						926
927	-0.000263614						927	3.44903e-05						927	0.000354457						927	0.000265701						927	0.000665012						927	0.000626097						927	0.000532798						927
928	-0.00034413						928	-0.000206002						928	0.000225302						928	0.000265419						928	0.000658103						928	0.000617843						928	0.000507261						928
929	-0.000524646						929	-0.000346494						929	9.61479e-05						929	0.000265136						929	0.000751194						929	0.00060959						929	0.000481724						929
930	-0.000605162						930	-0.000486986						930	-3.30064e-05						930	0.000264854						930	0.000744284						930	0.000601337						930	0.000456187						930
931	-0.000785678						931	-0.000727478						931	-0.000162161						931	0.000264572						931	0.000737375						931	0.000493083						931	0.00033065						931
932	-0.000866195						932	-0.00086797						932	-0.000191315						932	0.00026429						932	0.000830466						932	0.00048483						932	0.000305112						932
933	-0.000646711						933	-0.000908462						933	-0.00032047						933	0.000264008						933	0.00108462						933	0.000376577						933	0.000179575						933
934	0.00031095						934	-0.00104895						934	-0.000349624						934	0.000263725						934	0.0019469						934	0.000268324						934	0.000154038						934
935	0.00229347						935	-0.00108945						935	-0.000378778						935	0.000263443						935	0.00370918						935	0.00016007						935	2.8501e-05						935
936	0.00577599						936	-0.000949204						936	-0.000507933						936	0.000163161						936	0.00677146						936	-4.8183e-05						936	-9.70362e-05						936
937	0.0108585						937	-0.000908962						937	-0.000537087						937	0.000162879						937	0.0114337						937	-0.000256436						937	-0.000122573						937
938	0.017341						938	-0.00096872						938	-0.000566241						938	0.000162597						938	0.017596						938	-0.00046469						938	-0.000148111						938
939	0.0250236						939	-0.000928478						939	-0.000695396						939	6.23144e-05						939	0.0251583						939	-0.000672943						939	-0.000173648						939
940	0.0336061						940	-0.000888236						940	-0.00072455						940	6.20321e-05						940	0.0340168						940	-0.000881196						940	-0.000199185						940
941	0.0427886						941	-0.000747994						941	-0.000753704						941	6.17499e-05						941	0.0437841						941	-0.00108945						941	-0.000224722						941
942	0.0524711						942	-0.000607752						942	-0.000782859						942	6.14677e-05						942	0.0542514						942	-0.0012977						942	-0.000250259						942
943	0.0625536						943	-0.00046751						943	-0.000720797						943	6.11855e-05						943	0.0652187						943	-0.00140596						943	-0.000175796						943
944	0.0728362						944	-0.000327268						944	-0.000758734						944	0.000160903						944	0.0766452						944	-0.00151421						944	-0.000201334						944
945	0.0834187						945	-0.000287026						945	-0.000696672						945	0.000160621						945	0.0882428						945	-0.00152246						945	-0.000126871						945
946	0.0942012						946	-0.000146784						946	-0.00053461						946	0.000160339						946	0.10014						946	-0.00153072						946	-0.000152408						946
947	0.104984						947	-6.54151e-06						947	-0.000472548						947	0.000260057						947	0.112138						947	-0.00153897						947	-7.79451e-05						947
948	0.115466						948	0.000133701						948	-0.000410486						948	0.000259775						948	0.123936						948	-0.00154722						948	-4.32228e-05						948
949	0.125149						949	0.000273943						949	-0.000348424						949	0.000259492						949	0.135133						949	-0.00145548						949	5.82916e-05						949
950	0.133731						950	0.000314185						950	-0.000386362						950	0.00025921						950	0.145231						950	-0.00146373						950	0.000159806						950
951	0.140514						951	0.000354427						951	-0.0002243						951	0.000385889						951	0.153729						951	-0.00137198						951	0.00016132						951
952	0.145496						952	0.000394669						952	-6.22376e-05						952	0.000412567						952	0.160326						952	-0.00118024						952	0.000262835						952
953	0.148679						953	0.000434911						953	-1.75525e-07						953	0.000539246						953	0.165024						953	-0.00108849						953	0.000264349						953
954	0.150361						954	0.000575153						954	0.000161887						954	0.000665924						954	0.168021						954	-0.000896742						954	0.000365864						954
955	0.150744						955	0.000615395						955	0.000223949						955	0.000792603						955	0.169419						955	-0.000704995						955	0.000467378						955
956	0.150026						956	0.000655637						956	0.000286011						956	0.000919282						956	0.169517						956	-0.000513249						956	0.000468892						956
957	0.148609						957	0.000695879						957	0.000348073						957	0.00094596						957	0.168514						957	-0.000221502						957	0.000470407						957
958	0.146291						958	0.000736121						958	0.000410135						958	0.00107264						958	0.166412						958	-2.97551e-05						958	0.000471921						958
959	0.143374						959	0.000776363						959	0.000472197						959	0.00119932						959	0.16331						959	0.000261992						959	0.000473436						959
960	0.139857						960	0.000816605						960	0.000534259						960	0.001326						960	0.159407						960	0.000453738						960	0.00057495						960
961	0.135839						961	0.000856847						961	0.000596321						961	0.00145267						961	0.154805						961	0.000545485						961	0.000576464						961
962	0.131322						962	0.000897089						962	0.000658383						962	0.00187935						962	0.149603						962	0.000637232						962	0.000577979						962
963	0.126504						963	0.000837331						963	0.000720446						963	0.00300603						963	0.1439						963	0.000728979						963	0.000579493						963
964	0.121387						964	0.000777573						964	0.000782508						964	0.00543271						964	0.137898						964	0.000820725						964	0.000681008						964
965	0.116069						965	0.000817815						965	0.00074457						965	0.0100594						965	0.131695						965	0.000912472						965	0.000682522						965
966	0.110752						966	0.000758057						966	0.000706632						966	0.0170861						966	0.125393						966	0.000904219						966	0.000684036						966
967	0.105434						967	0.000698299						967	0.000668694						967	0.0269127						967	0.119091						967	0.000995965						967	0.000685551						967
968	0.100217						968	0.000738541						968	0.000530756						968	0.0392394						968	0.112688						968	0.000987712						968	0.000687065						968
969	0.0949992						969	0.000678783						969	0.000492818						969	0.0537661						969	0.106486						969	0.00107946						969	0.000688579						969
970	0.0899817						970	0.000619025						970	0.00045488						970	0.0699928						970	0.100284						970	0.00107121						970	0.000590094						970
971	0.0851642						971	0.000559267						971	0.000416942						971	0.0875195						971	0.0943811						971	0.00106295						971	0.000591608						971
972	0.0805468						972	0.000499509						972	0.000379005						972	0.106046						972	0.0886788						972	0.0010547						972	0.000493123						972
973	0.0761293						973	0.000439751						973	0.000341067						973	0.125173						973	0.0832764						973	0.000946446						973	0.000494637						973
974	0.0719118						974	0.000379993						974	0.000303129						974	0.144699						974	0.078174						974	0.000738192						974	0.000396151						974
975	0.0679943						975	0.000320235						975	0.000265191						975	0.164226						975	0.0732717						975	0.000629939						975	0.000397666						975
976	0.0641769						976	0.000260477						976	0.000127253						976	0.183753						976	0.0685693						976	0.000421686						976	0.00029918						976
977	0.0606594						977	0.00020072						977	-1.06849e-05						977	0.20258						977	0.0642669						977	0.000413433						977	0.000300695						977
978	0.0573419						978	4.09615e-05						978	-4.86228e-05						978	0.220206						978	0.0601645						978	0.000305179						978	0.000302209						978
979	0.0542244						979	-1.87964e-05						979	-8.65607e-05						979	0.235733						979	0.0562622						979	0.000296926						979	0.000203723						979
980	0.0512069						980	-7.85544e-05						980	-0.000124499						980	0.24836						980	0.0526598						980	0.000188673						980	0.000205238						980
981	0.0483895						981	-0.000138312						981	-6.24365e-05						981	0.257586						981	0.0492574						981	0.00018042						981	0.000106752						981
982	0.045772						982	-0.00019807						982	-0.000100374						982	0.263213						982	0.0460551						982	7.21663e-05						982	0.000108267						982
983	0.0432545						983	-0.000157828						983	-0.000138312						983	0.26524						983	0.0430527						983	-3.6087e-05						983	0.000109781						983
984	0.040937						984	-0.000217586						984	-0.00017625						984	0.264166						984	0.0401503						984	-0.00014434						984	0.000111295						984
985	0.0387195						985	-0.000177344						985	-0.000114188						985	0.260293						985	0.0373479						985	-0.000152594						985	0.00011281						985
986	0.0366021						986	-0.000237102						986	-0.000152126						986	0.25422						986	0.0347456						986	-0.000260847						986	0.000214324						986
987	0.0346846						987	-0.00029686						987	-0.000190064						987	0.246246						987	0.0321432						987	-0.0002691						987	0.000315839						987
988	0.0327671						988	-0.000356618						988	-0.000128002						988	0.236873						988	0.0298408						988	-0.000177353						988	0.000417353						988
989	0.0309496						989	-0.000416376						989	-0.00016594						989	0.2263						989	0.0277384						989	-0.000185607						989	0.000418867						989
990	0.0292322						990	-0.000476134						990	-0.000103878						990	0.214826						990	0.0256361						990	-9.38599e-05						990	0.000520382						990
991	0.0276147						991	-0.000535892						991	-0.000141815						991	0.202753						991	0.0237337						991	-2.11321e-06						991	0.000521896						991
992	0.0259972						992	-0.00059565						992	-7.97533e-05						992	0.19038						992	0.0218313						992	-1.03665e-05						992	0.00052341						992
993	0.0245797						993	-0.000555408						993	-0.000117691						993	0.178106						993	0.020129						993	8.13802e-05						993	0.000524925						993
994	0.0231622						994	-0.000515166						994	-0.000255629						994	0.165933						994	0.0185266						994	-2.6873e-05						994	0.000526439						994
995	0.0219448						995	-0.000574924						995	-0.000293567						995	0.15406						995	0.0169242						995	-3.51263e-05						995	0.000527954						995
996	0.0207273						996	-0.000534682						996	-0.000331505						996	0.142586						996	0.0155218						996	-4.33796e-05						996	0.000529468						996
997	0.0196098						997	-0.00049444						997	-0.000469443						997	0.131513						997	0.0143195						997	-0.000151633						997	0.000630982						997
998	0.0186923						998	-0.000554198						998	-0.000507381						998	0.12114						998	0.0132171						998	-0.000259886						998	0.000732497						998
999	0.0176748						999	-0.000613956						999	-0.000645319						999	0.111366						999	0.0122147						999	-0.000368139						999	0.000734011						999
1000	0.0168574						1000	-0.000673714						1000	-0.000783256						1000	0.102293						1000	0.0113124						1000	-0.000476393						1000	0.000835526						1000
1001	0.0160399						1001	-0.000690647						1001	-0.000873428						1001	0.0939198						1001	0.01051						1001	-0.000652578						1001	0.000792001						1001
1002	0.0153224						1002	-0.00070758						1002	-0.0009636						1002	0.0862465						1002	0.00970761						1002	-0.000728763						1002	0.000648475						1002
1003	0.0148049						1003	-0.000724513						1003	-0.00115377						1003	0.0791732						1003	0.00900523						1003	-0.000804949						1003	0.00060495						1003
1004	0.0142875						1004	-0.000641446						1004	-0.00124394						1004	0.0727999						1004	0.00850286						1004	-0.000881134						1004	0.000461425						1004
1005	0.01377						1005	-0.000558379						1005	-0.00133411						1005	0.0670265						1005	0.00800049						1005	-0.00095732						1005	0.0004179						1005
1006	0.0133525						1006	-0.000475312						1006	-0.00142429						1006	0.0616532						1006	0.00749812						1006	-0.0010335						1006	0.000374375						1006
1007	0.012935						1007	-0.000492246						1007	-0.00161446						1007	0.0567799						1007	0.00719574						1007	-0.00110969						1007	0.00033085						1007
1008	0.0126175						1008	-0.000509179						1008	-0.00160463						1008	0.0523066						1008	0.00679337						1008	-0.00128588						1008	0.000187325						1008
1009	0.0122001						1009	-0.000426112						1009	-0.0016948						1009	0.0482332						1009	0.006491						1009	-0.00136206						1009	4.37998e-05						1009
1010	0.0119826						1010	-0.000443045						1010	-0.00168497						1010	0.0446599						1010	0.00618863						1010	-0.00133825						1010	2.7473e-07						1010
1011	0.0115651						1011	-0.000359978						1011	-0.00157514						1011	0.0413866						1011	0.00578625						1011	-0.00111443						1011	-0.00014325						1011
1012	0.0112476						1012	-0.000176911						1012	-0.000965315						1012	0.0385133						1012	0.00548388						1012	-0.000590617						1012	-0.000286775						1012
1013	0.0109301						1013	0.000606156						1013	0.000744513						1013	0.03584						1013	0.00528151						1013	0.000533198						1013	-2.9665e-05						1013
1014	0.0106127						1014	0.00248922						1014	0.00425434						1014	0.0335666						1014	0.00497914						1014	0.00285701						1014	0.0012722						1014
1015	0.0101952						1015	0.00597229						1015	0.0103642						1015	0.0312933						1015	0.00487676						1015	0.00688083						1015	0.00407407						1015
1016	0.00987771						1016	0.0112554						1016	0.019074						1016	0.02922						1016	0.00467439						1016	0.0128046						1016	0.00927593						1016
1017	0.00946024						1017	0.0185384						1017	0.0302838						1017	0.0273467						1017	0.00447202						1017	0.0206285						1017	0.0171778						1017
1018	0.00904276						1018	0.0273215						1018	0.0434937						1018	0.0255734						1018	0.00426965						1018	0.0301523						1018	0.0278797						1018
1019	0.00862528						1019	0.0375046						1019	0.0580035						1019	0.0239						1019	0.00396728						1019	0.0409761						1019	0.0408815						1019
1020	0.0082078						1020	0.0485876						1020	0.0734133						1020	0.0223267						1020	0.0037649						1020	0.0525999						1020	0.0557834						1020
1021	0.00779032						1021	0.0602707						1021	0.0893231						1021	0.0209534						1021	0.00346253						1021	0.0647237						1021	0.0721853						1021
1022	0.00747284						1022	0.0722538						1022	0.105533						1022	0.0196801						1022	0.00316016						1022	0.0771475						1022	0.0897871						1022
1023	0.00705537						1023	0.0845368						1023	0.122243						1023	0.0184067						1023	0.00295779						1023	0.0898713						1023	0.108189						1023
1024	0.00673789						1024	0.0970199						1024	0.139053						1024	0.0173334						1024	0.00275541						1024	0.102695						1024	0.127391						1024
1025	0.00632041						1025	0.109603						1025	0.155862						1025	0.0163601						1025	0.00265304						1025	0.115519						1025	0.147093						1025
1026	0.00600293						1026	0.122186						1026	0.172472						1026	0.0154868						1026	0.00255067						1026	0.128243						1026	0.167095						1026
1027	0.00568545						1027	0.134369						1027	0.188182						1027	0.0146135						1027	0.0024483						1027	0.140467						1027	0.187096						1027
1028	0.00536797						1028	0.145752						1028	0.202192						1028	0.0138401						1028	0.00234592						1028	0.15179						1028	0.206798						1028
1029	0.00515049						1029	0.155635						1029	0.213702						1029	0.0131668						1029	0.00224355						1029	0.161614						1029	0.2252						1029
1030	0.00493302						1030	0.163518						1030	0.221812						1030	0.0124935						1030	0.00214118						1030	0.169238						1030	0.241602						1030
1031	0.00471554						1031	0.169001						1031	0.226521						1031	0.0119202						1031	0.00203881						1031	0.174462						1031	0.255004						1031
1032	0.00449806						1032	0.172084						1032	0.227931						1032	0.0113469						1032	0.00183643						1032	0.177186						1032	0.265106						1032
1033	0.00418058						1033	0.172967						1033	0.226541						1033	0.0109735						1033	0.00183406						1033	0.177609						1033	0.271708						1033
1034	0.0039631						1034	0.172151						1034	0.223051						1034	0.0106002						1034	0.00173169						1034	0.176233						1034	0.27511						1034
1035	0.00384562						1035	0.169934						1035	0.217961						1035	0.0103269						1035	0.00172932						1035	0.173257						1035	0.275811						1035
1036	0.00362814						1036	0.166617						1036	0.211471						1036	0.00995357						1036	0.00172695						1036	0.169281						1036	0.274113						1036
1037	0.00341067						1037	0.1624						1037	0.20388						1037	0.00968025						1037	0.00182457						1037	0.164405						1037	0.270415						1037
1038	0.00319319						1038	0.157483						1038	0.19519						1038	0.00940692						1038	0.0018222						1038	0.158729						1038	0.265017						1038
1039	0.00307571						1039	0.151966						1039	0.1856						1039	0.0091336						1039	0.00181983						1039	0.152252						1039	0.258019						1039
1040	0.00285823						1040	0.145849						1040	0.17531						1040	0.00886028						1040	0.00181746						1040	0.145176						1040	0.249721						1040
1041	0.00274075						1041	0.139332						1041	0.16462						1041	0.00858696						1041	0.00171508						1041	0.1377						1041	0.240123						1041
1042	0.00262327						1042	0.132715						1042	0.15383						1042	0.00841364						1042	0.00158103						1042	0.129924						1042	0.229624						1042
1043	0.0025058						1043	0.125998						1043	0.143139						1043	0.00824032						1043	0.00144122						1043	0.122048						1043	0.218426						1043
1044	0.00238832						1044	0.119481						1044	0.132649						1044	0.007967						1044	0.00130141						1044	0.114171						1044	0.206928						1044
1045	0.00227084						1045	0.113064						1045	0.122659						1045	0.00779367						1045	0.0012616						1045	0.106395						1045	0.19513						1045
1046	0.00215336						1046	0.106847						1046	0.113069						1046	0.00752035						1046	0.00122178						1046	0.0988191						1046	0.183232						1046
1047	0.00203588						1047	0.10093						1047	0.104079						1047	0.00724703						1047	0.00108197						1047	0.0914429						1047	0.171534						1047
1048	0.0018184						1048	0.0952135						1048	0.0954885						1048	0.00687371						1048	0.00104216						1048	0.0844667						1048	0.159936						1048
1049	0.00160092						1049	0.0897966						1049	0.0875983						1049	0.00650039						1049	0.00100235						1049	0.0778905						1049	0.148738						1049
1050	0.00148345						1050	0.0845796						1050	0.0801082						1050	0.00622707						1050	0.000862534						1050	0.0716143						1050	0.137839						1050
1051	0.00136597						1051	0.0797627						1051	0.073118						1051	0.00585375						1051	0.000722721						1051	0.0657382						1051	0.127441						1051
1052	0.00124849						1052	0.0751458						1052	0.0667278						1052	0.00548042						1052	0.000682908						1052	0.060262						1052	0.117443						1052
1053	0.00113101						1053	0.0709288						1053	0.0608377						1053	0.0051071						1053	0.000543096						1053	0.0551858						1053	0.108045						1053
1054	0.00101353						1054	0.0669119						1054	0.0554475						1054	0.00473378						1054	0.000503283						1054	0.0505096						1054	0.0992469						1054
1055	0.000896054						1055	0.063295						1055	0.0505573						1055	0.00426046						1055	0.00046347						1055	0.0462334						1055	0.0909487						1055
1056	0.000778575						1056	0.059778						1056	0.0460671						1056	0.00378714						1056	0.000423658						1056	0.0423572						1056	0.0832506						1056
1057	0.000661097						1057	0.0565611						1057	0.042077						1057	0.00331382						1057	0.000383845						1057	0.038681						1057	0.0761525						1057
1058	0.000543618						1058	0.0535442						1058	0.0384868						1058	0.0028405						1058	0.000344033						1058	0.0354049						1058	0.0696543						1058
1059	0.00032614						1059	0.0506272						1059	0.0351966						1059	0.00246717						1059	0.00030422						1059	0.0323287						1059	0.0637562						1059
1060	0.000249235						1060	0.0478103						1060	0.0321065						1060	0.00209385						1060	0.000264407						1060	0.0295525						1060	0.0583581						1060
1061	9.80042e-05						1061	0.0451934						1061	0.0293163						1061	0.00182053						1061	0.000224595						1061	0.0268763						1061	0.0534599						1061
1062	4.67733e-05						1062	0.0426764						1062	0.0267261						1062	0.00154721						1062	0.000184782						1062	0.0245001						1062	0.0488618						1062
1063	9.55424e-05						1063	0.0402595						1063	0.0243359						1063	0.00127389						1063	0.00014497						1063	0.0222239						1063	0.0447637						1063
1064	4.43116e-05						1064	0.0379426						1064	0.0221458						1064	0.00110057						1064	0.000105157						1064	0.0201477						1064	0.0410655						1064
1065	9.30807e-05						1065	0.0358256						1065	0.0200556						1065	0.000927246						1065	0.000165344						1065	0.0182716						1065	0.0376674						1065
1066	0.00014185						1066	0.0338087						1066	0.0183654						1066	0.000753925						1066	0.000125532						1066	0.0164954						1066	0.0345693						1066
1067	9.06189e-05						1067	0.0317918						1067	0.0166752						1067	0.000680603						1067	8.57193e-05						1067	0.0148192						1067	0.0317711						1067
1068	3.93881e-05						1068	0.0299748						1068	0.0151851						1068	0.000707282						1068	0.000145907						1068	0.013343						1068	0.029173						1068
1069	-1.18428e-05						1069	0.0281579						1069	0.0137949						1069	0.00063396						1069	0.000106094						1069	0.0119668						1069	0.0268749						1069
1070	3.69263e-05						1070	0.026341						1070	0.0125047						1070	0.000660639						1070	0.000166281						1070	0.0105906						1070	0.0247767						1070
1071	-1.43046e-05						1071	0.024724						1071	0.0112146						1071	0.000587318						1071	0.000226469						1071	0.00941445						1071	0.0228786						1071
1072	3.44645e-05						1072	0.0231071						1072	0.0100244						1072	0.000613996						1072	0.000186656						1072	0.00823826						1072	0.0210805						1072
1073	-1.67663e-05						1073	0.0216902						1073	0.00893422						1073	0.000540675						1073	0.000246844						1073	0.00716208						1073	0.0193823						1073
1074	3.20028e-05						1074	0.0202732						1074	0.00804405						1074	0.000567353						1074	0.000207031						1074	0.00618589						1074	0.0178842						1074
1075	8.07719e-05						1075	0.0190563						1075	0.00715388						1075	0.000551766						1075	0.000167218						1075	0.00530971						1075	0.0164861						1075
1076	0.000129541						1076	0.0179394						1076	0.00636371						1076	0.000436178						1076	0.000227406						1076	0.00443352						1076	0.0151879						1076
1077	0.00017831						1077	0.0169224						1077	0.00567353						1077	0.00042059						1077	0.000187593						1077	0.00365733						1077	0.0139898						1077
1078	0.000227079						1078	0.0161055						1078	0.00498336						1078	0.000305002						1078	0.000147781						1078	0.00308115						1078	0.0128917						1078
1079	0.000275848						1079	0.0151886						1079	0.00449319						1079	0.000189414						1079	0.000107968						1079	0.00250496						1079	0.0118935						1079
1080	0.000324618						1080	0.0143716						1080	0.00400302						1080	-2.61734e-05						1080	0.000168155						1080	0.00202878						1080	0.0109954						1080
1081	0.000373387						1081	0.0136547						1081	0.00351285						1081	-0.000141761						1081	0.000128343						1081	0.00165259						1081	0.0100973						1081
1082	0.000422156						1082	0.0130378						1082	0.00312268						1082	-0.000257349						1082	9.67899e-05						1082	0.00127641						1082	0.00929913						1082
1083	0.000370925						1083	0.0124208						1083	0.0028325						1083	-0.000472937						1083	8.89643e-05						1083	0.00100022						1083	0.00860099						1083
1084	0.000419694						1084	0.0119039						1084	0.00254233						1084	-0.000488525						1084	8.11388e-05						1084	0.000724037						1084	0.00810286						1084
1085	0.000368463						1085	0.011387						1085	0.00235216						1085	-0.000604112						1085	7.33133e-05						1085	0.000547852						1085	0.00760473						1085
1086	0.000417232						1086	0.01097						1086	0.00216199						1086	-0.0007197						1086	6.54877e-05						1086	0.000471666						1086	0.00710659						1086
1087	0.000366001						1087	0.0105531						1087	0.00207182						1087	-0.000735288						1087	5.76622e-05						1087	0.000395481						1087	0.00670846						1087
1088	0.000414771						1088	0.0101362						1088	0.00188165						1088	-0.000850876						1088	4.98367e-05						1088	0.000319296						1088	0.00641033						1088
1089	0.00046354						1089	0.00971924						1089	0.00179148						1089	-0.000966464						1089	4.20111e-05						1089	0.00034311						1089	0.00601219						1089
1090	0.000412309						1090	0.00930231						1090	0.0018013						1090	-0.000982051						1090	0.000134186						1090	0.000355243						1090	0.00571406						1090
1091	0.000361078						1091	0.00898537						1091	0.00171113						1091	-0.00109764						1091	0.00012636						1091	0.000367376						1091	0.00541593						1091
1092	0.000309847						1092	0.00856844						1092	0.00172096						1092	-0.00111323						1092	0.000218535						1092	0.000379509						1092	0.00521779						1092
1093	0.000258616						1093	0.00815151						1093	0.00163079						1093	-0.00112881						1093	0.000210709						1093	0.000391642						1093	0.00501966						1093
1094	0.000107385						1094	0.00773457						1094	0.00144062						1094	-0.0010444						1094	0.000302883						1094	0.000403775						1094	0.00482153						1094
1095	5.61544e-05						1095	0.00731764						1095	0.00135045						1095	-0.00095999						1095	0.000295058						1095	0.000415908						1095	0.00472339						1095
1096	-9.50765e-05						1096	0.00690071						1096	0.00126027						1096	-0.000875578						1096	0.000287232						1096	0.000428041						1096	0.00452526						1096
1097	-4.63074e-05						1097	0.00658377						1097	0.0011701						1097	-0.000791166						1097	0.000279407						1097	0.000540174						1097	0.00432713						1097
1098	-9.75382e-05						1098	0.00626684						1098	0.00107993						1098	-0.000706754						1098	0.000171581						1098	0.000552307						1098	0.00422899						1098
1099	-4.87691e-05						1099	0.00594991						1099	0.00108976						1099	-0.000522341						1099	0.000163756						1099	0.00056444						1099	0.00403086						1099
1100	6.75016e-13						1100	0.00563297						1100	0.000999588						1100	-0.000337929						1100	0.00015593						1100	0.000476573						1100	0.00393273						1100
1101	-2.08582e-05						1101	0.00531604						1101	0.000909417						1101	-0.000153517						1101	0.000123545						1101	0.000488706						1101	0.00373459						1101
1102	5.82836e-05						1102	0.00509911						1102	0.000819245						1102	3.08951e-05						1102	0.000191159						1102	0.000400839						1102	0.00353646						1102
1103	3.74254e-05						1103	0.00478218						1103	0.000729074						1103	0.000215307						1103	0.000158773						1103	0.000312971						1103	0.00333833						1103
1104	0.000116567						1104	0.00466524						1104	0.000638902						1104	0.00039972						1104	0.000226388						1104	0.000325104						1104	0.00314019						1104
1105	9.57091e-05						1105	0.00444831						1105	0.00054873						1105	0.000584132						1105	0.000194002						1105	0.000237237						1105	0.00294206						1105
1106	0.000174851						1106	0.00433138						1106	0.000458559						1106	0.000668544						1106	0.000161616						1106	0.00024937						1106	0.00264393						1106
1107	0.000153993						1107	0.00421444						1107	0.000468387						1107	0.000852956						1107	0.000129231						1107	0.000161503						1107	0.00244579						1107
1108	0.000233135						1108	0.00409751						1108	0.000378216						1108	0.000837368						1108	9.68452e-05						1108	7.36362e-05						1108	0.00224766						1108
1109	0.000312276						1109	0.00398058						1109	0.000288044						1109	0.000921781						1109	-3.55405e-05						1109	-1.42308e-05						1109	0.00204953						1109
1110	0.000391418						1110	0.00396364						1110	0.000197873						1110	0.000906193						1110	3.20739e-05						1110	-0.000102098						1110	0.00185139						1110
1111	0.00037056						1111	0.00394671						1111	0.000107701						1111	0.000890605						1111	-3.11731e-07						1111	-0.000189965						1111	0.00165326						1111
1112	0.000264464						1112	0.00382978						1112	1.75296e-05						1112	0.000875017						1112	6.73026e-05						1112	-0.000277832						1112	0.00145512						1112
1113	0.00044369						1113	0.00381284						1113	-7.2642e-05						1113	0.000859429						1113	0.000228205						1113	-0.000265699						1113	0.00125699						1113
1114	0.00112292						1114	0.00379591						1114	-0.000262814						1114	0.000843842						1114	0.000785404						1114	-0.000353566						1114	0.00105886						1114
1115	0.00280214						1115	0.00377898						1115	-0.000352985						1115	0.000928254						1115	0.0019426						1115	-0.000441433						1115	0.000860724						1115
1116	0.00578137						1116	0.00366204						1116	-0.000443157						1116	0.000912666						1116	0.0042998						1116	-0.0005293						1116	0.000662591						1116
1117	0.0102606						1117	0.00364511						1117	-0.000533328						1117	0.000797078						1117	0.007857						1117	-0.000517167						1117	0.000564458						1117
1118	0.0160398						1118	0.00352818						1118	-0.0005235						1118	0.00078149						1118	0.0126142						1118	-0.000605034						1118	0.000366324						1118
1119	0.022919						1119	0.00341125						1119	-0.000513999						1119	0.000665903						1119	0.0185714						1119	-0.000692901						1119	0.000168191						1119
1120	0.0306983						1120	0.00329431						1120	-0.000404499						1120	0.000650315						1120	0.0255286						1120	-0.000780768						1120	0.000139473						1120
1121	0.0389775						1121	0.00317738						1121	-0.000394999						1121	0.000534727						1121	0.0332858						1121	-0.000768635						1121	0.000138934						1121
1122	0.0477567						1122	0.00306045						1122	-0.000385499						1122	0.000619139						1122	0.041643						1122	-0.000756502						1122	3.83942e-05						1122
1123	0.056836						1123	0.00304351						1123	-0.000375998						1123	0.000603551						1123	0.0505002						1123	-0.00074437						1123	-6.21452e-05						1123
1124	0.0663152						1124	0.00292658						1124	-0.000266498						1124	0.000587964						1124	0.0597574						1124	-0.000732237						1124	-6.26846e-05						1124
1125	0.0759944						1125	0.00280965						1125	-0.000256998						1125	0.000572376						1125	0.0693146						1125	-0.000620104						1125	-0.000163224						1125
1126	0.0859736						1126	0.00269271						1126	-0.000247497						1126	0.000556788						1126	0.0791718						1126	-0.000507971						1126	-0.000263763						1126
1127	0.0960529						1127	0.00257578						1127	-0.000137997						1127	0.0005412						1127	0.089129						1127	-0.000395838						1127	-0.000264303						1127
1128	0.105932						1128	0.00245885						1128	-2.84968e-05						1128	0.000425612						1128	0.0990862						1128	-0.000283705						1128	-0.000364842						1128
1129	0.115011						1129	0.00234191						1129	8.10035e-05						1129	0.000310025						1129	0.108524						1129	-0.000171572						1129	-0.000365382						1129
1130	0.122991						1130	0.00222498						1130	9.05038e-05						1130	0.000294437						1130	0.117242						1130	-5.94389e-05						1130	-0.000465921						1130
1131	0.12947						1131	0.00210805						1131	0.000100004						1131	0.000178849						1131	0.12466						1131	5.26941e-05						1131	-0.00046646						1131
1132	0.134349						1132	0.00209112						1132	0.000109504						1132	6.32613e-05						1132	0.130679						1132	0.000264827						1132	-0.000367						1132
1133	0.137528						1133	0.00197418						1133	0.000119005						1133	4.76735e-05						1133	0.135197						1133	0.00037696						1133	-0.000367539						1133
1134	0.139307						1134	0.00195725						1134	0.000128505						1134	3.20857e-05						1134	0.138215						1134	0.000489093						1134	-0.000368078						1134
1135	0.139987						1135	0.00184032						1135	0.000138005						1135	-8.35021e-05						1135	0.140034						1135	0.000601226						1135	-0.000368618						1135
1136	0.139666						1136	0.00182338						1136	0.000147506						1136	-9.90899e-05						1136	0.140652						1136	0.000613359						1136	-0.000369157						1136
1137	0.138545						1137	0.00170645						1137	0.000257006						1137	-0.000114678						1137	0.14037						1137	0.000625492						1137	-0.000269697						1137
1138	0.136824						1138	0.00158952						1138	0.000266506						1138	-0.000230265						1138	0.139288						1138	0.000537625						1138	-0.000270236						1138
1139	0.134404						1139	0.00147258						1139	0.000276006						1139	-0.000245853						1139	0.137307						1139	0.000549758						1139	-0.000170775						1139
1140	0.131283						1140	0.00135565						1140	0.000285507						1140	-0.000261441						1140	0.134825						1140	0.000461891						1140	-0.000183241						1140
1141	0.127662						1141	0.00123872						1141	0.000195007						1141	-0.000277029						1141	0.131743						1141	0.000374024						1141	-0.000195706						1141
1142	0.123541						1142	0.00122178						1142	0.000204507						1142	-0.000292617						1142	0.128061						1142	0.000286157						1142	-0.000108172						1142
1143	0.11912						1143	0.00110485						1143	0.000214008						1143	-0.000308204						1143	0.12408						1143	0.000198289						1143	-0.000120637						1143
1144	0.1144						1144	0.000987918						1144	0.000123508						1144	-0.000323792						1144	0.119798						1144	0.000110422						1144	-0.000133103						1144
1145	0.109479						1145	0.000870985						1145	0.000133008						1145	-0.00033938						1145	0.115416						1145	-7.74446e-05						1145	-0.000145569						1145
1146	0.104658						1146	0.000854052						1146	0.000142509						1146	-0.000354968						1146	0.110935						1146	-0.000165312						1146	-0.000158034						1146
1147	0.0997374						1147	0.000737118						1147	5.20088e-05						1147	-0.000370556						1147	0.106353						1147	-0.000353179						1147	-0.0002705						1147
1148	0.0948166						1148	0.000620185						1148	6.15091e-05						1148	-0.000386143						1148	0.101871						1148	-0.000441046						1148	-0.000282965						1148
1149	0.0898958						1149	0.000503252						1149	-2.89906e-05						1149	-0.000401731						1149	0.0973894						1149	-0.000528913						1149	-0.000295431						1149
1150	0.0851751						1150	0.000386319						1150	-0.00011949						1150	-0.000417319						1150	0.0930076						1150	-0.00061678						1150	-0.000207896						1150
1151	0.0805543						1151	0.000269386						1151	-0.00030999						1151	-0.000432907						1151	0.0887259						1151	-0.000704647						1151	-0.000220362						1151
1152	0.0760335						1152	0.000152453						1152	-0.00040049						1152	-0.000548495						1152	0.0846442						1152	-0.000692514						1152	-0.000132827						1152
1153	0.0717127						1153	3.55198e-05						1153	-0.000390989						1153	-0.000564082						1153	0.0805624						1153	-0.000780381						1153	-4.52928e-05						1153
1154	0.067692						1154	-8.14134e-05						1154	-0.000381489						1154	-0.00057967						1154	0.0767807						1154	-0.000768248						1154	4.22416e-05						1154
1155	0.0638712						1155	-0.000198346						1155	-0.000371989						1155	-0.000495258						1155	0.072999						1155	-0.000756115						1155	2.97761e-05						1155
1156	0.0602504						1156	-0.00031528						1156	-0.000262489						1156	-0.000510846						1156	0.0695173						1156	-0.000743982						1156	0.000117311						1156
1157	0.0568296						1157	-0.000532213						1157	-0.000152988						1157	-0.000426434						1157	0.0661355						1157	-0.000631849						1157	0.000104845						1157
1158	0.0537089						1158	-0.000649146						1158	-0.000143488						1158	-0.000342021						1158	0.0629538						1158	-0.000619716						1158	9.23795e-05						1158
1159	0.0506881						1159	-0.000766079						1159	-3.39877e-05						1159	-0.000357609						1159	0.0598721						1159	-0.000607583						1159	7.9914e-05						1159
1160	0.0479673						1160	-0.000883012						1160	-2.44874e-05						1160	-0.000273197						1160	0.0569904						1160	-0.00049545						1160	6.74484e-05						1160
1161	0.0453466						1161	-0.000999945						1161	8.50129e-05						1161	-0.000188785						1161	0.0542086						1161	-0.000383317						1161	5.49829e-05						1161
1162	0.0429258						1162	-0.00121688						1162	0.000194513						1162	-0.000104373						1162	0.0515269						1162	-0.000271184						1162	0.000142517						1162
1163	0.040605						1163	-0.00131201						1163	0.000304014						1163	-1.99603e-05						1163	0.0489452						1163	-0.000259052						1163	0.000130052						1163
1164	0.0384842						1164	-0.00138482						1164	0.000313514						1164	6.44519e-05						1164	0.0463635						1164	-0.000146919						1164	0.000217586						1164
1165	0.0364635						1165	-0.00145763						1165	0.000423014						1165	4.88641e-05						1165	0.0440817						1165	-0.000134786						1165	0.000205121						1165
1166	0.0345427						1166	-0.00143044						1166	0.000432514						1166	0.000133276						1166	0.0417						1166	-2.26527e-05						1166	0.000192655						1166
1167	0.0327219						1167	-0.00150325						1167	0.000542015						1167	0.000217689						1167	0.0396183						1167	-1.05197e-05						1167	0.00018019						1167
1168	0.0310011						1168	-0.00147607						1168	0.000551515						1168	0.000202101						1168	0.0375366						1168	0.000101613						1168	0.000167724						1168
1169	0.0293804						1169	-0.00144888						1169	0.000561015						1169	0.000286513						1169	0.0356548						1169	0.000113746						1169	0.000155259						1169
1170	0.0277596						1170	-0.00142169						1170	0.000470516						1170	0.000270925						1170	0.0338731						1170	0.000125879						1170	0.000242793						1170
1171	0.0263388						1171	-0.0013945						1171	0.000480016						1171	0.000355337						1171	0.0321914						1171	0.000238012						1171	0.000230328						1171
1172	0.024918						1172	-0.00136731						1172	0.000489516						1172	0.00033975						1172	0.0306096						1172	0.000250145						1172	0.000317862						1172
1173	0.0236973						1173	-0.00134012						1173	0.000599016						1173	0.000324162						1173	0.0291279						1173	0.000362278						1173	0.000305396						1173
1174	0.0225765						1174	-0.00141293						1174	0.000608517						1174	0.000408574						1174	0.0277462						1174	0.000374411						1174	0.000392931						1174
1175	0.0214557						1175	-0.00138574						1175	0.000618017						1175	0.000392986						1175	0.0263645						1175	0.000286544						1175	0.000380465						1175
1176	0.0204349						1176	-0.00135855						1176	0.000627517						1176	0.000377398						1176	0.0250827						1176	0.000198677						1176	0.000368						1176
1177	0.0194142						1177	-0.00133136						1177	0.000537018						1177	0.000361811						1177	0.023901						1177	0.00021081						1177	0.000455534						1177
1178	0.0184934						1178	-0.00130418						1178	0.000446518						1178	0.000246223						1178	0.0227193						1178	0.000122943						1178	0.000443069						1178
1179	0.0176726						1179	-0.00117699						1179	0.000456018						1179	0.000230635						1179	0.0217376						1179	0.000135076						1179	0.000330603						1179
1180	0.0169519						1180	-0.0010498						1180	0.000465519						1180	0.000215047						1180	0.0208198						1180	0.000147209						1180	0.000318138						1180
1181	0.0163311						1181	-0.00102261						1181	0.000375019						1181	0.000199459						1181	0.0199009						1181	0.000159342						1181	0.000205672						1181
1182	0.0157103						1182	-0.00089542						1182	0.000384519						1182	0.000183872						1182	0.0190821						1182	0.000171475						1182	0.000193207						1182
1183	0.0151895						1183	-0.000868231						1183	0.000294019						1183	0.000168284						1183	0.0183632						1183	8.36075e-05						1183	8.07411e-05						1183
1184	0.0146688						1184	-0.000741041						1184	0.00020352						1184	5.2696e-05						1184	0.0176443						1184	9.57405e-05						1184	6.82756e-05						1184
1185	0.014248						1185	-0.000713852						1185	0.00021302						1185	3.71082e-05						1185	0.0169255						1185	7.87341e-06						1185	5.58101e-05						1185
1186	0.0138272						1186	-0.000686663						1186	0.00012252						1186	2.15204e-05						1186	0.0163066						1186	2.00064e-05						1186	-5.66555e-05						1186
1187	0.0134064						1187	-0.000559474						1187	3.20206e-05						1187	-9.40674e-05						1187	0.0156878						1187	-6.78607e-05						1187	-6.9121e-05						1187
1188	0.0129857						1188	-0.000532285						1188	-0.000158479						1188	-0.000109655						1188	0.0151689						1188	-5.57277e-05						1188	-0.000181587						1188
1189	0.0125649						1189	-0.000405096						1189	-0.000348979						1189	-2.52429e-05						1189	0.0146501						1189	5.64052e-05						1189	-0.000194052						1189
1190	0.0122441						1190	-0.000277907						1190	-0.000439479						1190	-4.08307e-05						1190	0.0141312						1190	0.000168538						1190	-0.000206518						1190
1191	0.0120233						1191	-0.000150718						1191	-0.000529978						1191	-0.000156419						1191	0.0137123						1191	0.000180671						1191	-0.000318983						1191
1192	0.0117026						1192	-2.35294e-05						1192	-0.000620478						1192	-0.000172006						1192	0.0131935						1192	0.000292804						1192	-0.000331449						1192
1193	0.0113818						1193	5.18908e-05						1193	-0.000610978						1193	-0.000187594						1193	0.0127746						1193	0.000304937						1193	-0.000343914						1193
1194	0.011061						1194	2.73109e-05						1194	-0.000601477						1194	-0.000303182						1194	0.0123558						1194	0.00031707						1194	-0.00035638						1194
1195	0.0107402						1195	2.73109e-06						1195	-0.000691977						1195	-0.00031877						1195	0.0119369						1195	0.000329203						1195	-0.000268845						1195
1196	0.0104195						1196	-2.18487e-05						1196	-0.000682477						1196	-0.000334358						1196	0.011618						1196	0.000341336						1196	-0.000281311						1196
1197	0.0100987						1197	-4.64286e-05						1197	-0.000772976						1197	-0.000349945						1197	0.0112992						1197	0.000453469						1197	-0.000293776						1197
1198	0.00977793						1198	2.89916e-05						1198	-0.000863476						1198	-0.000365533						1198	0.0109803						1198	0.000565602						1198	-0.000306242						1198
1199	0.00955715						1199	4.41177e-06						1199	-0.000953976						1199	-0.000381121						1199	0.0106615						1199	0.000577735						1199	-0.000318707						1199
1200	0.00923638						1200	0.000179832						1200	-0.00114448						1200	-0.000396709						1200	0.0102426						1200	0.000689868						1200	-0.000431173						1200
1201	0.00881561						1201	0.000258737						1201	-0.00123207						1201	-0.000313788						1201	0.00992374						1201	0.000708114						1201	-0.000429041						1201
1202	0.00849483						1202	0.000337641						1202	-0.00131966						1202	-0.000230867						1202	0.00960488						1202	0.000726361						1202	-0.000326909						1202
1203	0.00807406						1203	0.000516546						1203	-0.00140725						1203	-0.000147946						1203	0.00928602						1203	0.000644608						1203	-0.000324777						1203
1204	0.00775328						1204	0.000595451						1204	-0.00139484						1204	-0.000165025						1204	0.00896716						1204	0.000662854						1204	-0.000222646						1204
1205	0.00733251						1205	0.000674356						1205	-0.00148243						1205	-0.000182104						1205	0.0087483						1205	0.000581101						1205	-0.000220514						1205
1206	0.00691174						1206	0.000853261						1206	-0.00147002						1206	-9.91835e-05						1206	0.00852944						1206	0.000599348						1206	-0.000218382						1206
1207	0.00649096						1207	0.000932165						1207	-0.00145762						1207	-1.62627e-05						1207	0.00831058						1207	0.000617594						1207	-0.00011625						1207
1208	0.00607019						1208	0.00091107						1208	-0.00154521						1208	6.66582e-05						1208	0.00809172						1208	0.000635841						1208	-0.000114118						1208
1209	0.00574942						1209	0.000989975						1209	-0.0015328						1209	0.000149579						1209	0.00787286						1209	0.000654088						1209	-1.19863e-05						1209
1210	0.00542864						1210	0.00106888						1210	-0.00152039						1210	0.0003325						1210	0.007554						1210	0.000672334						1210	9.01456e-05						1210
1211	0.00520787						1211	0.00104778						1211	-0.00140798						1211	0.000357411						1211	0.00733515						1211	0.000790581						1211	0.000292277						1211
1212	0.0048871						1212	0.00122669						1212	-0.000795572						1212	0.00066883						1212	0.00701629						1212	0.00120883						1212	0.000494409						1212
1213	0.00456632						1213	0.00180559						1213	0.000916836						1213	0.00158025						1213	0.00679743						1213	0.00212707						1213	0.000996541						1213
1214	0.00424555						1214	0.0032845						1214	0.00422925						1214	0.00359167						1214	0.00647857						1214	0.00404532						1214	0.00219867						1214
1215	0.00392477						1215	0.0060634						1215	0.00984165						1215	0.00730309						1215	0.00625971						1215	0.00746357						1215	0.0047008						1215
1216	0.003604						1216	0.0104423						1216	0.0180541						1216	0.0134145						1216	0.00614085						1216	0.0127818						1216	0.00930294						1216
1217	0.00338323						1217	0.0165212						1217	0.0284665						1217	0.0219259						1217	0.00592199						1217	0.0200001						1217	0.0163051						1217
1218	0.00316245						1218	0.0241001						1218	0.0408789						1218	0.0329373						1218	0.00580313						1218	0.0288183						1218	0.0258072						1218
1219	0.00294168						1219	0.032779						1219	0.0544913						1219	0.0460488						1219	0.00558427						1219	0.0389366						1219	0.0376093						1219
1220	0.00272091						1220	0.0423579						1220	0.0690037						1220	0.0610602						1220	0.00546541						1220	0.0498548						1220	0.0513115						1220
1221	0.00250013						1221	0.0525368						1221	0.0841161						1221	0.0773716						1221	0.00534655						1221	0.061273						1221	0.0665136						1221
1222	0.00227936						1222	0.0631157						1222	0.0996285						1222	0.094683						1222	0.00512769						1222	0.0730913						1222	0.0828157						1222
1223	0.00215858						1223	0.0740946						1223	0.115641						1223	0.112794						1223	0.00500883						1223	0.0851095						1223	0.100118						1223
1224	0.00193781						1224	0.0852735						1224	0.131953						1224	0.131206						1224	0.00488997						1224	0.0974278						1224	0.11812						1224
1225	0.00181704						1225	0.0964525						1225	0.148466						1225	0.149817						1225	0.00477111						1225	0.109746						1225	0.136722						1225
1226	0.00159626						1226	0.107731						1226	0.164678						1226	0.168429						1226	0.00465225						1226	0.122064						1226	0.155724						1226
1227	0.00147549						1227	0.11871						1227	0.180191						1227	0.18654						1227	0.0045334						1227	0.134183						1227	0.174926						1227
1228	0.00135472						1228	0.129089						1228	0.194203						1228	0.203652						1228	0.00441454						1228	0.145501						1228	0.193729						1228
1229	0.00133394						1229	0.138168						1229	0.206015						1229	0.219163						1229	0.00429568						1229	0.155519						1229	0.211731						1229
1230	0.00121317						1230	0.145547						1230	0.214728						1230	0.232174						1230	0.00427682						1230	0.163637						1230	0.228033						1230
1231	0.00119239						1231	0.150826						1231	0.22024						1231	0.242186						1231	0.00415796						1231	0.169456						1231	0.241735						1231
1232	0.00117162						1232	0.154105						1232	0.222653						1232	0.248897						1232	0.0039391						1232	0.172774						1232	0.252437						1232
1233	0.00115085						1233	0.155384						1233	0.222365						1233	0.252309						1233	0.00382024						1233	0.173892						1233	0.259939						1233
1234	0.00103007						1234	0.155063						1234	0.219877						1234	0.25282						1234	0.00370138						1234	0.17321						1234	0.264541						1234
1235	0.0010093						1235	0.153441						1235	0.21579						1235	0.250531						1235	0.00348252						1235	0.171029						1235	0.266343						1235
1236	0.000988527						1236	0.15092						1236	0.210402						1236	0.246143						1236	0.00336366						1236	0.167847						1236	0.265846						1236
1237	0.000967753						1237	0.147499						1237	0.203715						1237	0.239854						1237	0.0032448						1237	0.163565						1237	0.263448						1237
1238	0.00104698						1238	0.143478						1238	0.195827						1238	0.231966						1238	0.00302594						1238	0.158583						1238	0.25915						1238
1239	0.00102621						1239	0.138757						1239	0.187039						1239	0.222977						1239	0.00290708						1239	0.152801						1239	0.253352						1239
1240	0.00110543						1240	0.133636						1240	0.177452						1240	0.212989						1240	0.00278822						1240	0.14632						1240	0.246054						1240
1241	0.00108466						1241	0.128015						1241	0.167264						1241	0.2024						1241	0.00266936						1241	0.139338						1241	0.237556						1241
1242	0.00106388						1242	0.122394						1242	0.156877						1242	0.191411						1242	0.0026505						1242	0.131956						1242	0.228058						1242
1243	0.000943111						1243	0.116673						1243	0.146489						1243	0.180123						1243	0.00253165						1243	0.124274						1243	0.21776						1243
1244	0.000822337						1244	0.111052						1244	0.136202						1244	0.168834						1244	0.00251279						1244	0.116493						1244	0.207063						1244
1245	0.000801563						1245	0.105531						1245	0.126314						1245	0.157846						1245	0.00239393						1245	0.108711						1245	0.195865						1245
1246	0.00068079						1246	0.100109						1246	0.116726						1246	0.147057						1246	0.00237507						1246	0.101129						1246	0.184667						1246
1247	0.000560016						1247	0.0949884						1247	0.107739						1247	0.136668						1247	0.00235621						1247	0.0938475						1247	0.173369						1247
1248	0.000439242						1248	0.0901673						1248	0.0991511						1248	0.12668						1248	0.00233735						1248	0.0867657						1248	0.162271						1248
1249	0.00032283						1249	0.0854462						1249	0.0910635						1249	0.117291						1249	0.00231849						1249	0.080084						1249	0.151473						1249
1250	0.000303005						1250	0.0810251						1250	0.083476						1250	0.108403						1250	0.00229963						1250	0.0738022						1250	0.140975						1250
1251	0.00038318						1251	0.076704						1251	0.0764884						1251	0.100014						1251	0.00238077						1251	0.0679204						1251	0.130778						1251
1252	0.000363354						1252	0.0727829						1252	0.0699008						1252	0.0922256						1252	0.00236191						1252	0.0624387						1252	0.12108						1252
1253	0.000243529						1253	0.0689618						1253	0.0639132						1253	0.084937						1253	0.00244305						1253	0.0573569						1253	0.111782						1253
1254	0.000223704						1254	0.0654407						1254	0.0583256						1254	0.0781484						1254	0.00252419						1254	0.0526752						1254	0.103084						1254
1255	0.000203878						1255	0.0622196						1255	0.053238						1255	0.0719598						1255	0.00260533						1255	0.0482934						1255	0.0947861						1255
1256	0.000184053						1256	0.0590985						1256	0.0486504						1256	0.0662713						1256	0.00258647						1256	0.0443117						1256	0.0871882						1256
1257	0.000264228						1257	0.0562774						1257	0.0443628						1257	0.0609827						1257	0.00266761						1257	0.0407299						1257	0.0800903						1257
1258	0.000244402						1258	0.0535563						1258	0.0405752						1258	0.0562941						1258	0.00264875						1258	0.0374482						1258	0.0734925						1258
1259	0.000224577						1259	0.0509352						1259	0.0369876						1259	0.0519055						1259	0.0026299						1259	0.0343664						1259	0.0673946						1259
1260	0.000104752						1260	0.0484141						1260	0.0338						1260	0.0479169						1260	0.00261104						1260	0.0316847						1260	0.0617967						1260
1261	8.49265e-05						1261	0.046093						1261	0.0308125						1261	0.0443284						1261	0.00259218						1261	0.0292029						1261	0.0566989						1261
1262	6.51011e-05						1262	0.0437719						1262	0.0280249						1262	0.0410398						1262	0.00247332						1262	0.0269212						1262	0.052001						1262
1263	4.52758e-05						1263	0.0416508						1263	0.0254373						1263	0.0380512						1263	0.00235446						1263	0.0249394						1263	0.0477031						1263
1264	2.54505e-05						1264	0.0395297						1264	0.0232497						1264	0.0352626						1264	0.0023356						1264	0.0230577						1264	0.0437053						1264
1265	5.62512e-06						1265	0.0375086						1265	0.0210621						1265	0.032774						1265	0.00221674						1265	0.0212759						1265	0.0400074						1265
1266	-1.42002e-05						1266	0.0356875						1266	0.0191745						1266	0.0303855						1266	0.00209788						1266	0.0195941						1266	0.0366095						1266
1267	-3.40256e-05						1267	0.0338665						1267	0.0172869						1267	0.0282969						1267	0.00197902						1267	0.0181124						1267	0.0336117						1267
1268	-5.38509e-05						1268	0.0321454						1268	0.0156993						1268	0.0264083						1268	0.00186016						1268	0.0166306						1268	0.0308138						1268
1269	-7.36762e-05						1269	0.0304243						1269	0.0141117						1269	0.0247197						1269	0.0017413						1269	0.0152489						1269	0.0282159						1269
1270	-0.000193502						1270	0.0288032						1270	0.0127241						1270	0.0231311						1270	0.00162244						1270	0.0140671						1270	0.0258181						1270
1271	-0.000213327						1271	0.0272821						1271	0.0114365						1271	0.0216425						1271	0.00150358						1271	0.0127854						1271	0.0236202						1271
1272	-0.000233152						1272	0.025961						1272	0.0103489						1272	0.020254						1272	0.00138472						1272	0.0117036						1272	0.0216223						1272
1273	-0.000252978						1273	0.0246399						1273	0.00926135						1273	0.0190654						1273	0.00126586						1273	0.0106219						1273	0.0197245						1273
1274	-0.000272803						1274	0.0233188						1274	0.00827376						1274	0.0178768						1274	0.001247						1274	0.00964012						1274	0.0180266						1274
1275	-0.000292628						1275	0.0221977						1275	0.00738617						1275	0.0166882						1275	0.00112815						1275	0.00865837						1275	0.0163287						1275
1276	-0.000212454						1276	0.0210766						1276	0.00649858						1276	0.0155996						1276	0.00110929						1276	0.00777661						1276	0.0149308						1276
1277	-0.000232279						1277	0.0200555						1277	0.00581099						1277	0.0146111						1277	0.00108846						1277	0.00689486						1277	0.013533						1277
1278	-0.000252104						1278	0.0191344						1278	0.0051234						1278	0.0136225						1278	0.00102905						1278	0.00611311						1278	0.0123351						1278
1279	-0.00017193						1279	0.0183133						1279	0.00453581						1279	0.0127339						1279	0.000869652						1279	0.00543135						1279	0.0112372						1279
1280	-0.000191755						1280	0.0175922						1280	0.00404821						1280	0.0119453						1280	0.000810249						1280	0.0047496						1280	0.0102394						1280
1281	-0.000306543						1281	0.0167711						1281	0.00366062						1281	0.0111567						1281	0.000750846						1281	0.00426785						1281	0.00934151						1281
1282	-0.000421332						1282	0.01615						1282	0.00327303						1282	0.0103682						1282	0.000591443						1282	0.00388609						1282	0.00844364						1282
1283	-0.00053612						1283	0.0155289						1283	0.00298544						1283	0.00967957						1283	0.00053204						1283	0.00350434						1283	0.00774577						1283
1284	-0.000550908						1284	0.0149078						1284	0.00279785						1284	0.00899099						1284	0.000372637						1284	0.00312259						1284	0.0070479						1284
1285	-0.000565696						1285	0.0143867						1285	0.00261026						1285	0.00840241						1285	0.00025504						1285	0.00294083						1285	0.00645003						1285
1286	-0.000580485						1286	0.0138656						1286	0.00242267						1286	0.00781383						1286	0.000246875						1286	0.00265908						1286	0.00585217						1286
1287	-0.000595273						1287	0.0132445						1287	0.00223507						1287	0.00732525						1287	0.000338711						1287	0.00247733						1287	0.0054543						1287
1288	-0.000610061						1288	0.0128235						1288	0.00214748						1288	0.00673667						1288	0.000330547						1288	0.00239557						1288	0.00505643						1288
1289	-0.00062485						1289	0.0123024						1289	0.00205989						1289	0.00614809						1289	0.000322383						1289	0.00231382						1289	0.00465856						1289
1290	-0.000639638						1290	0.0118813						1290	0.0019723						1290	0.00565951						1290	0.000314219						1290	0.00223207						1290	0.00426069						1290
1291	-0.000654426						1291	0.0114602						1291	0.00198471						1291	0.00517093						1291	0.000206054						1291	0.00215031						1291	0.00396283						1291
1292	-0.000669214						1292	0.0110391						1292	0.00189712						1292	0.00468234						1292	0.00019789						1292	0.00206856						1292	0.00356496						1292
1293	-0.000384003						1293	0.010618						1293	0.00180953						1293	0.00429376						1293	0.000189726						1293	0.00198681						1293	0.00326709						1293
1294	0.000401209						1294	0.0100969						1294	0.00172193						1294	0.00400518						1294	0.000481562						1294	0.00200505						1294	0.00296922						1294
1295	0.00198642						1295	0.00967579						1295	0.00163434						1295	0.0037166						1295	0.00115048						1295	0.0019233						1295	0.00267135						1295
1296	0.00477163						1296	0.00925469						1296	0.00154675						1296	0.00342802						1296	0.002539						1296	0.00194155						1296	0.00247349						1296
1297	0.00885684						1297	0.0088336						1297	0.00135916						1297	0.00313944						1297	0.00482751						1297	0.00185979						1297	0.00227562						1297
1298	0.0140421						1298	0.0084125						1298	0.00127157						1298	0.00285086						1298	0.00801603						1298	0.00187804						1298	0.00207775						1298
1299	0.0201273						1299	0.0079914						1299	0.00118398						1299	0.00256228						1299	0.0120045						1299	0.00179629						1299	0.00187988						1299
1300	0.0270125						1300	0.00757031						1300	0.00109639						1300	0.0022737						1300	0.0167931						1300	0.00171453						1300	0.00178201						1300
1301	0.0343977						1301	0.00714921						1301	0.0010088						1301	0.00198512						1301	0.0221816						1301	0.00173278						1301	0.00158414						1301
1302	0.0421829						1302	0.00682812						1302	0.000921204						1302	0.00169653						1302	0.0280701						1302	0.00165103						1302	0.00138628						1302
1303	0.0504681						1303	0.00650702						1303	0.000933612						1303	0.00150795						1303	0.0342586						1303	0.00156927						1303	0.00118841						1303
1304	0.0590533						1304	0.00618593						1304	0.000746021						1304	0.00131937						1304	0.0407471						1304	0.00148752						1304	0.00099054						1304
1305	0.0678385						1305	0.00586483						1305	0.00065843						1305	0.00123079						1305	0.0475356						1305	0.00140577						1305	0.000892672						1305
1306	0.0769237						1306	0.00554374						1306	0.000570838						1306	0.00104221						1306	0.0545242						1306	0.00142401						1306	0.000794804						1306
1307	0.086009						1307	0.00522264						1307	0.000483247						1307	0.000953629						1307	0.0617127						1307	0.00134226						1307	0.000696936						1307
1308	0.0948942						1308	0.00490155						1308	0.000395655						1308	0.000865048						1308	0.0689012						1308	0.00126051						1308	0.000599068						1308
1309	0.103279						1309	0.00468045						1309	0.000308064						1309	0.000776467						1309	0.0759897						1309	0.00117875						1309	0.000501199						1309
1310	0.110565						1310	0.00445936						1310	0.000320473						1310	0.000687886						1310	0.0825782						1310	0.001197						1310	0.000403331						1310
1311	0.11665						1311	0.00413826						1311	0.000334564						1311	0.000499305						1311	0.0883667						1311	0.00111525						1311	0.000305463						1311
1312	0.121235						1312	0.00401717						1312	0.000448656						1312	0.000510724						1312	0.0930552						1312	0.00103349						1312	0.000207595						1312
1313	0.12442						1313	0.00379607						1313	0.000462748						1313	0.000422142						1313	0.0967438						1313	0.000951739						1313	0.000109727						1313
1314	0.126405						1314	0.00367498						1314	0.000376839						1314	0.000333561						1314	0.0994323						1314	0.000869986						1314	1.18587e-05						1314
1315	0.127291						1315	0.00355388						1315	0.000390931						1315	0.00024498						1315	0.101221						1315	0.000888232						1315	1.39906e-05						1315
1316	0.127276						1316	0.00343279						1316	0.000305022						1316	0.000156399						1316	0.102209						1316	0.000860785						1316	2.25051e-05						1316
1317	0.126561						1317	0.00321169						1317	0.000219114						1317	0.000167818						1317	0.102598						1317	0.000833337						1317	3.10196e-05						1317
1318	0.125046						1318	0.0030906						1318	0.000233206						1318	0.000158148						1318	0.102386						1318	0.000805889						1318	3.95341e-05						1318
1319	0.123032						1319	0.0028695						1319	0.000147297						1319	0.000148477						1319	0.101575						1319	0.000678442						1319	4.80486e-05						1319
1320	0.120417						1320	0.00274841						1320	0.000161389						1320	0.000138807						1320	0.100363						1320	0.000550994						1320	-4.34369e-05						1320
1321	0.117302						1321	0.00262731						1321	7.54806e-05						1321	0.000129136						1321	0.0987519						1321	0.000423547						1321	-3.49223e-05						1321
1322	0.113687						1322	0.00240621						1322	8.95722e-05						1322	0.000119466						1322	0.0967404						1322	0.000296099						1322	7.35922e-05						1322
1323	0.109772						1323	0.00228512						1323	0.000103664						1323	0.000109795						1323	0.0943289						1323	0.000168651						1323	8.21067e-05						1323
1324	0.105558						1324	0.00216402						1324	-8.22445e-05						1324	1.24727e-07						1324	0.0917174						1324	4.12037e-05						1324	9.06212e-05						1324
1325	0.101243						1325	0.00204293						1325	-0.000168153						1325	-0.000109546						1325	0.0890059						1325	1.37561e-05						1325	9.91357e-05						1325
1326	0.096828						1326	0.00182183						1326	-0.000354061						1326	-0.000119216						1326	0.0861945						1326	-0.000113692						1326	0.00010765						1326
1327	0.0924132						1327	0.00160074						1327	-0.00053997						1327	-0.000228887						1327	0.083383						1327	-0.000141139						1327	0.000116165						1327
1328	0.0878984						1328	0.00137964						1328	-0.000725878						1328	-0.000238557						1328	0.0805715						1328	-0.000268587						1328	0.000124679						1328
1329	0.0834836						1329	0.00125855						1329	-0.000811786						1329	-0.000248228						1329	0.07766						1329	-0.000396034						1329	0.000133194						1329
1330	0.0791688						1330	0.00103745						1330	-0.000897695						1330	-0.000257898						1330	0.0749485						1330	-0.000523482						1330	0.000141708						1330
1331	0.074954						1331	0.000816358						1331	-0.000883603						1331	-0.000267569						1331	0.072137						1331	-0.00065093						1331	5.02228e-05						1331
1332	0.0709393						1332	0.000595262						1332	-0.000969511						1332	-0.000377239						1332	0.0695256						1332	-0.000778377						1332	-4.12627e-05						1332
1333	0.0670245						1333	0.000474167						1333	-0.00095542						1333	-0.00038691						1333	0.0669141						1333	-0.000805825						1333	-0.000132748						1333
1334	0.0633097						1334	0.000253072						1334	-0.000941328						1334	-0.00049658						1334	0.0644026						1334	-0.000833272						1334	-0.000124234						1334
1335	0.0597949						1335	3.19767e-05						1335	-0.000927237						1335	-0.000506251						1335	0.0619911						1335	-0.00086072						1335	-0.000115719						1335
1336	0.0563801						1336	-0.000189118						1336	-0.000913145						1336	-0.000615921						1336	0.0596796						1336	-0.000788168						1336	-0.000107205						1336
1337	0.0532653						1337	-0.000410214						1337	-0.000799053						1337	-0.000725592						1337	0.0573681						1337	-0.000715615						1337	-9.86901e-05						1337
1338	0.0502505						1338	-0.000531309						1338	-0.000684962						1338	-0.000835262						1338	0.0552567						1338	-0.000543063						1338	-9.01756e-05						1338
1339	0.0473357						1339	-0.000552404						1339	-0.00047087						1339	-0.000844933						1339	0.0531452						1339	-0.00047051						1339	-8.16611e-05						1339
1340	0.0447209						1340	-0.000573499						1340	-0.000356778						1340	-0.000854603						1340	0.0511337						1340	-0.000397958						1340	-7.31466e-05						1340
1341	0.0421062						1341	-0.000594595						1341	-0.000242687						1341	-0.000864274						1341	0.0492222						1341	-0.000425406						1341	-0.000164632						1341
1342	0.0397914						1342	-0.000514772						1342	-2.85951e-05						1342	-0.000873944						1342	0.0473107						1342	-0.000352853						1342	-0.000156118						1342
1343	0.0375766						1343	-0.00053495						1343	8.54965e-05						1343	-0.000983615						1343	0.0454992						1343	-0.000380301						1343	-0.000147603						1343
1344	0.0354618						1344	-0.000555128						1344	0.000299588						1344	-0.000993285						1344	0.0436877						1344	-0.000207748						1344	-0.000239089						1344
1345	0.033547						1345	-0.000675306						1345	0.00031368						1345	-0.00110296						1345	0.0418763						1345	-0.000135196						1345	-0.000230574						1345
1346	0.0317322						1346	-0.000595484						1346	0.000427771						1346	-0.00111263						1346	0.0400648						1346	-6.26437e-05						1346	-0.00022206						1346
1347	0.0299174						1347	-0.000615662						1347	0.000441863						1347	-0.0012223						1347	0.0383533						1347	9.90867e-06						1347	-0.000213545						1347
1348	0.0283026						1348	-0.00053584						1348	0.000555955						1348	-0.00123197						1348	0.0366418						1348	-1.75389e-05						1348	-0.000105031						1348
1349	0.0266879						1349	-0.000456018						1349	0.000670046						1349	-0.00124164						1349	0.0350303						1349	5.50134e-05						1349	3.48401e-06						1349
1350	0.0252731						1350	-0.000376195						1350	0.000684138						1350	-0.00125131						1350	0.0334188						1350	2.75658e-05						1350	1.19985e-05						1350
1351	0.0238583						1351	-0.000196373						1351	0.00069823						1351	-0.00126098						1351	0.0319074						1351	1.18227e-07						1351	2.0513e-05						1351
1352	0.0225435						1352	-1.65511e-05						1352	0.000712321						1352	-0.00127065						1352	0.0304959						1352	-2.73294e-05						1352	2.90275e-05						1352
1353	0.0214287						1353	6.3271e-05						1353	0.000726413						1353	-0.00128032						1353	0.0290844						1353	-5.4777e-05						1353	-6.24579e-05						1353
1354	0.0203139						1354	4.30932e-05						1354	0.000740504						1354	-0.00128999						1354	0.0276729						1354	-8.22246e-05						1354	-0.000153943						1354
1355	0.0192991						1355	0.000122915						1355	0.000654596						1355	-0.00129966						1355	0.0264614						1355	-9.67222e-06						1355	-0.000245429						1355
1356	0.0183843						1356	0.000102737						1356	0.000668688						1356	-0.00120933						1356	0.0251499						1356	-3.71198e-05						1356	-0.000236914						1356
1357	0.0174695						1357	0.00018256						1357	0.000682779						1357	-0.001219						1357	0.0240384						1357	-6.45674e-05						1357	-0.0002284						1357
1358	0.0166548						1358	0.000262382						1358	0.000596871						1358	-0.00102867						1358	0.022927						1358	-0.000192015						1358	-0.000119885						1358
1359	0.01594						1359	0.000342204						1359	0.000510963						1359	-0.000938343						1359	0.0219155						1359	-0.000219463						1359	-0.000111371						1359
1360	0.0153252						1360	0.000422026						1360	0.000425054						1360	-0.000848013						1360	0.021004						1360	-0.00024691						1360	-2.85635e-06						1360
1361	0.0148104						1361	0.000501848						1361	0.000439146						1361	-0.000757684						1361	0.0201925						1361	-0.000274358						1361	5.65816e-06						1361
1362	0.0142956						1362	0.00058167						1362	0.000453238						1362	-0.000567354						1362	0.019381						1362	-0.000201805						1362	1.41727e-05						1362
1363	0.0137808						1363	0.000661492						1363	0.000467329						1363	-0.000477025						1363	0.0186695						1363	-0.000129253						1363	2.26872e-05						1363
1364	0.013366						1364	0.000641315						1364	0.000481421						1364	-0.000386695						1364	0.0179581						1364	-5.67007e-05						1364	3.12017e-05						1364
1365	0.0129512						1365	0.000621137						1365	0.000395512						1365	-0.000196366						1365	0.0173466						1365	1.58517e-05						1365	-6.02838e-05						1365
1366	0.0125365						1366	0.000600959						1366	0.000309604						1366	-6.03624e-06						1366	0.0167351						1366	8.84041e-05						1366	-5.17693e-05						1366
1367	0.0122217						1367	0.000580781						1367	0.000223696						1367	0.000184293						1367	0.0161236						1367	6.09565e-05						1367	5.67452e-05						1367
1368	0.0119069						1368	0.000660603						1368	0.000137787						1368	0.000374623						1368	0.0156121						1368	0.000133509						1368	0.00016526						1368
1369	0.0115921						1369	0.000640425						1369	5.1879e-05						1369	0.000564952						1369	0.0152006						1369	0.000206061						1369	0.000273774						1369
1370	0.0112773						1370	0.000620247						1370	-3.40294e-05						1370	0.000755282						1370	0.0147891						1370	0.000278614						1370	0.000282289						1370
1371	0.0109625						1371	0.00060007						1371	-0.000119938						1371	0.000945611						1371	0.0143777						1371	0.000251166						1371	0.000390803						1371
1372	0.0105477						1372	0.000579892						1372	-0.000305846						1372	0.00113594						1372	0.0139662						1372	0.000323718						1372	0.000399318						1372
1373	0.0102329						1373	0.000559714						1373	-0.000391754						1373	0.00112627						1373	0.0135547						1373	0.000396271						1373	0.000307832						1373
1374	0.00981815						1374	0.000539536						1374	-0.000377663						1374	0.0012166						1374	0.0131432						1374	0.000468823						1374	0.000316347						1374
1375	0.00950336						1375	0.000419358						1375	-0.000363571						1375	0.00130693						1375	0.0127317						1375	0.000541376						1375	0.000324861						1375
1376	0.00908857						1376	0.00039918						1376	-0.00034948						1376	0.00139726						1376	0.0124202						1376	0.000613928						1376	0.000333376						1376
1377	0.00867378						1377	0.000279002						1377	-0.000335388						1377	0.00148759						1377	0.0121088						1377	0.00058648						1377	0.00034189						1377
1378	0.00835899						1378	0.000258824						1378	-0.000421296						1378	0.00157792						1378	0.0117973						1378	0.000559033						1378	0.000350405						1378
1379	0.0080442						1379	0.000138647						1379	-0.000407205						1379	0.00166825						1379	0.0114858						1379	0.000531585						1379	0.000258919						1379
1380	0.00762942						1380	0.000118469						1380	-0.000493113						1380	0.00175858						1380	0.0112743						1380	0.000504138						1380	0.000267434						1380
1381	0.00731463						1381	9.82909e-05						1381	-0.000479021						1381	0.00174891						1381	0.0109628						1381	0.00047669						1381	0.000275948						1381
1382	0.00699984						1382	7.8113e-05						1382	-0.00046493						1382	0.00173924						1382	0.0106513						1382	0.000449242						1382	0.000184463						1382
1383	0.00668505						1383	5.79351e-05						1383	-0.000450838						1383	0.00172957						1383	0.0104398						1383	0.000421795						1383	9.29774e-05						1383
1384	0.00627026						1384	-6.22427e-05						1384	-0.000436747						1384	0.00171989						1384	0.0101284						1384	0.000294347						1384	1.49195e-06						1384
1385	0.00605547						1385	-8.24206e-05						1385	-0.000422655						1385	0.00161022						1385	0.00981688						1385	0.000266899						1385	1.00065e-05						1385
1386	0.00574069						1386	-0.000202598						1386	-0.000308563						1386	0.00160055						1386	0.0096054						1386	0.000239452						1386	-8.1479e-05						1386
1387	0.0055259						1387	-0.000222776						1387	-0.000294472						1387	0.00159088						1387	0.00939391						1387	0.000112004						1387	-7.29645e-05						1387
1388	0.00531111						1388	-0.000242954						1388	-8.038e-05						1388	0.00158121						1388	0.00918243						1388	8.45566e-05						1388	-6.445e-05						1388
1389	0.00509632						1389	-0.000263132						1389	-6.62884e-05						1389	0.00157154						1389	0.00897094						1389	5.7109e-05						1389	-5.59355e-05						1389
1390	0.00488153						1390	-0.00028331						1390	-5.21967e-05						1390	0.00146187						1390	0.00875946						1390	2.96614e-05						1390	-4.7421e-05						1390
1391	0.00476674						1391	-0.000303488						1391	-3.81051e-05						1391	0.0014522						1391	0.00854797						1391	-9.77862e-05						1391	-3.89065e-05						1391
1392	0.00465196						1392	-0.000423666						1392	-2.40135e-05						1392	0.00144253						1392	0.00833649						1392	-0.000225234						1392	-0.000130392						1392
1393	0.00453717						1393	-0.000343843						1393	9.00782e-05						1393	0.00133286						1393	0.008025						1393	-0.000252681						1393	-0.000121877						1393
1394	0.00442238						1394	-0.000464021						1394	0.00010417						1394	0.00122319						1394	0.00781352						1394	-0.000280129						1394	-0.000213363						1394
1395	0.00430759						1395	-0.000484199						1395	0.000118261						1395	0.00111352						1395	0.00760204						1395	-0.000307577						1395	-0.000304848						1395
1396	0.0040928						1396	-0.000504377						1396	0.000232353						1396	0.00110385						1396	0.00739055						1396	-0.000435024						1396	-0.000296334						1396
1397	0.00387801						1397	-0.000524555						1397	0.000246445						1397	0.000994178						1397	0.00727907						1397	-0.000462472						1397	-0.000287819						1397
1398	0.00366323						1398	-0.000544733						1398	0.000360536						1398	0.00108451						1398	0.00716758						1398	-0.000489919						1398	-0.000279305						1398
1399	0.00344844						1399	-0.000564911						1399	0.000474628						1399	0.00107484						1399	0.0070561						1399	-0.000517367						1399	-0.00027079						1399
1400	0.00333365						1400	-0.000485089						1400	0.00058872						1400	0.00106517						1400	0.00704461						1400	-0.000644815						1400	-0.000162276						1400
1401	0.00321886						1401	-0.000477227						1401	0.000689024						1401	0.0010555						1401	0.00693313						1401	-0.000625868						1401	-0.000156181						1401
1402	0.00300407						1402	-0.000469366						1402	0.000789328						1402	0.00104583						1402	0.00672164						1402	-0.00060692						1402	-0.000150086						1402
1403	0.00288928						1403	-0.000461505						1403	0.000789632						1403	0.00103616						1403	0.00661016						1403	-0.000487973						1403	-0.000143991						1403
1404	0.0027745						1404	-0.000353644						1404	0.000789936						1404	0.00102648						1404	0.00649867						1404	-0.000469026						1404	-0.000137896						1404
1405	0.00255971						1405	-0.000345783						1405	0.00069024						1405	0.00101681						1405	0.00638719						1405	-0.000350079						1405	-0.000131801						1405
1406	0.00234492						1406	-0.000337921						1406	0.000690544						1406	0.00100714						1406	0.00637571						1406	-0.000231132						1406	-0.000125706						1406
1407	0.00213013						1407	-0.00033006						1407	0.000590848						1407	0.000997473						1407	0.00626422						1407	-0.000112184						1407	-0.000119611						1407
1408	0.00191534						1408	-0.000322199						1408	0.000491153						1408	0.000987803						1408	0.00615274						1408	6.76273e-06						1408	-0.000113516						1408
1409	0.00170055						1409	-0.000314338						1409	0.000391457						1409	0.000978132						1409	0.00604125						1409	0.00022571						1409	-7.42114e-06						1409
1410	0.00148577						1410	-0.000306477						1410	0.000391761						1410	0.000968462						1410	0.00592977						1410	0.000344657						1410	-1.32617e-06						1410
1411	0.00147098						1411	-0.000398615						1411	0.000392065						1411	0.000958791						1411	0.00581828						1411	0.000663604						1411	0.000104769						1411
1412	0.00145619						1412	-0.000290754						1412	0.000792369						1412	0.000849121						1412	0.0057068						1412	0.00118255						1412	0.000210864						1412
1413	0.0014414						1413	0.000217107						1413	0.00219267						1413	0.00083945						1413	0.00569531						1413	0.0022015						1413	0.000516959						1413
1414	0.00142661						1414	0.00142497						1414	0.00499298						1414	0.00072978						1414	0.00558383						1414	0.00422045						1414	0.00142305						1414
1415	0.00141183						1415	0.00383283						1415	0.00999328						1415	0.000620109						1415	0.00547235						1415	0.00753939						1415	0.00352915						1415
1416	0.00139704						1416	0.00754069						1416	0.0171936						1416	0.000510439						1416	0.00519294						1416	0.0126583						1416	0.00753524						1416
1417	0.00138225						1417	0.0127486						1417	0.0266939						1417	0.000300768						1417	0.00481006						1417	0.0193773						1417	0.0137413						1417
1418	0.00126746						1418	0.0192564						1418	0.0379942						1418	0.000191098						1418	0.00442718						1418	0.0276962						1418	0.0223474						1418
1419	0.00115267						1419	0.0267643						1419	0.0506945						1419	8.14273e-05						1419	0.0040443						1419	0.0372152						1419	0.0331535						1419
1420	0.00103788						1420	0.0349721						1420	0.0643948						1420	-2.82432e-05						1420	0.00356141						1420	0.0476341						1420	0.0457596						1420
1421	0.0010231						1421	0.04378						1421	0.0788951						1421	-0.000137914						1421	0.00317853						1421	0.0585531						1421	0.0598657						1421
1422	0.00100831						1422	0.0529879						1422	0.0937954						1422	-0.000347584						1422	0.0028182						1422	0.069872						1422	0.0752718						1422
1423	0.000993519						1423	0.0624957						1423	0.109296						1423	-0.000457255						1423	0.00278478						1423	0.081591						1423	0.0916779						1423
1424	0.000978731						1424	0.0722036						1424	0.125196						1424	-0.000566925						1424	0.00265137						1424	0.0934099						1424	0.108984						1424
1425	0.000863942						1425	0.0820114						1425	0.141396						1425	-0.000676596						1425	0.00261795						1425	0.105329						1425	0.12689						1425
1426	0.000749154						1426	0.0918193						1426	0.157597						1426	-0.000786266						1426	0.00248454						1426	0.117348						1426	0.145496						1426
1427	0.000634366						1427	0.101427						1427	0.173197						1427	-0.000895937						1427	0.00245112						1427	0.129067						1427	0.164302						1427
1428	0.000519577						1428	0.110435						1428	0.187497						1428	-0.00100561						1428	0.00231771						1428	0.140186						1428	0.183008						1428
1429	0.000404789						1429	0.118343						1429	0.199698						1429	-0.00111528						1429	0.0021843						1429	0.150005						1429	0.200914						1429
1430	0.000190001						1430	0.124751						1430	0.209298						1430	-0.00122495						1430	0.00205088						1430	0.158224						1430	0.217321						1430
1431	7.52124e-05						1431	0.129359						1431	0.215798						1431	-0.00133462						1431	0.00191747						1431	0.164243						1431	0.231427						1431
1432	-3.95759e-05						1432	0.132166						1432	0.219298						1432	-0.00134429						1432	0.00188405						1432	0.168061						1432	0.242833						1432
1433	-5.43641e-05						1433	0.133274						1433	0.220299						1433	-0.00135396						1433	0.00175064						1433	0.16988						1433	0.251239						1433
1434	-0.000119088						1434	0.133082						1434	0.218999						1434	-0.00126363						1434	0.00161723						1434	0.169899						1434	0.256845						1434
1435	-0.000149123						1435	0.13179						1435	0.216099						1435	-0.0011733						1435	0.00158381						1435	0.168518						1435	0.259851						1435
1436	-0.000279158						1436	0.129598						1436	0.2116						1436	-0.00118297						1436	0.0014504						1436	0.165937						1436	0.260657						1436
1437	-0.000309193						1437	0.126606						1437	0.2059						1437	-0.00109264						1437	0.00131698						1437	0.162456						1437	0.259463						1437
1438	-0.000339228						1438	0.123014						1438	0.1989						1438	-0.00110231						1438	0.00118357						1438	0.158075						1438	0.256369						1438
1439	-0.000269264						1439	0.118821						1439	0.190901						1439	-0.00111198						1439	0.00115015						1439	0.152894						1439	0.251575						1439
1440	-0.000299299						1440	0.114329						1440	0.181901						1440	-0.00112165						1440	0.00111674						1440	0.147113						1440	0.245182						1440
1441	-0.000329334						1441	0.109537						1441	0.172201						1441	-0.00103132						1441	0.000983326						1441	0.140632						1441	0.237488						1441
1442	-0.000259369						1442	0.104545						1442	0.162001						1442	-0.00104099						1442	0.000849912						1442	0.133751						1442	0.228794						1442
1443	-0.000189404						1443	0.0995529						1443	0.151702						1443	-0.000950665						1443	0.000816498						1443	0.12647						1443	0.2192						1443
1444	-0.000219439						1444	0.0945608						1444	0.141602						1444	-0.000960335						1444	0.000683084						1444	0.119089						1444	0.209006						1444
1445	-0.000249474						1445	0.0897687						1445	0.131602						1445	-0.000870006						1445	0.00054967						1445	0.111708						1445	0.198412						1445
1446	-0.000279509						1446	0.0851765						1446	0.121903						1446	-0.000879676						1446	0.000416256						1446	0.104327						1446	0.187618						1446
1447	-0.000309544						1447	0.0806844						1447	0.112603						1447	-0.000889347						1447	0.000382842						1447	0.0971457						1447	0.176724						1447
1448	-0.000339579						1448	0.0764922						1448	0.103703						1448	-0.000999017						1448	0.000349427						1448	0.0901646						1448	0.16593						1448
1449	-0.000269614						1449	0.0724001						1449	0.0954036						1449	-0.00110869						1449	0.000416013						1449	0.0835836						1449	0.155136						1449
1450	-0.000199649						1450	0.068508						1450	0.0875039						1450	-0.00111836						1450	0.000466033						1450	0.0771025						1450	0.144742						1450
1451	-0.000129684						1451	0.0647158						1451	0.0802042						1451	-0.00107208						1451	0.000496298						1451	0.0711215						1451	0.134649						1451
1452	-0.000159719						1452	0.0612237						1452	0.0735045						1452	-0.0010258						1452	0.000426562						1452	0.0653404						1452	0.124955						1452
1453	-0.000189755						1453	0.0579316						1453	0.0672048						1453	-0.000879521						1453	0.000356826						1453	0.0600594						1453	0.115661						1453
1454	-0.00021979						1454	0.0548394						1454	0.0614051						1454	-0.000833242						1454	0.000287091						1454	0.0550783						1454	0.106967						1454
1455	-0.000249825						1455	0.0519473						1455	0.0561054						1455	-0.000786964						1455	0.000217355						1455	0.0504973						1455	0.0986729						1455
1456	-0.00017986						1456	0.0491551						1456	0.0513057						1456	-0.000740685						1456	0.000147619						1456	0.0462162						1456	0.090979						1456
1457	-0.000109895						1457	0.046563						1457	0.0469061						1457	-0.000594406						1457	7.78838e-05						1457	0.0424352						1457	0.0838851						1457
1458	-3.99299e-05						1458	0.0440709						1458	0.0430064						1458	-0.000548127						1458	8.14813e-06						1458	0.0388541						1458	0.0772912						1458
1459	-6.99649e-05						1459	0.0417787						1459	0.0393067						1459	-0.000501848						1459	3.84125e-05						1459	0.0354731						1459	0.0712973						1459
1460	-3.41061e-13						1460	0.0395866						1460	0.036007						1460	-0.000455569						1460	-3.13231e-05						1460	0.032492						1460	0.0657034						1460
1461	-1.29965e-05						1461	0.0373944						1461	0.0330073						1461	-0.00030929						1461	0.000104777						1461	0.029611						1461	0.0605095						1461
1462	-0.000125993						1462	0.0354023						1462	0.0303076						1462	-0.000202244						1462	0.000140878						1462	0.0270299						1462	0.0558156						1462
1463	-0.00013899						1463	0.0334102						1463	0.0278079						1463	0.000313072						1463	0.000176978						1463	0.0245489						1463	0.0514217						1463
1464	-0.000151986						1464	0.031518						1464	0.0255082						1464	0.00172839						1464	0.000213079						1464	0.0223678						1464	0.0475278						1464
1465	-0.000164983						1465	0.0298259						1465	0.0234085						1465	0.0046437						1465	0.000149179						1465	0.0203868						1465	0.0438339						1465
1466	-0.000177979						1466	0.0280338						1466	0.0215088						1466	0.00945902						1466	8.52796e-05						1466	0.0185057						1466	0.04054						1466
1467	-9.09758e-05						1467	0.0264416						1467	0.0197091						1467	0.0166743						1467	0.00012138						1467	0.0168246						1467	0.0375461						1467
1468	-0.000103972						1468	0.0248495						1468	0.0181094						1468	0.0259897						1468	5.74805e-05						1468	0.0153436						1468	0.0347522						1468
1469	-1.69689e-05						1469	0.0233573						1469	0.0167097						1469	0.037405						1469	9.35809e-05						1469	0.0138625						1469	0.0322583						1469
1470	-2.99654e-05						1470	0.0219652						1470	0.01531						1470	0.0504203						1470	0.000129681						1470	0.0124815						1470	0.0298644						1470
1471	-0.000142962						1471	0.0206731						1471	0.0141103						1471	0.0648356						1471	6.57818e-05						1471	0.0112004						1471	0.0276705						1471
1472	-0.000255958						1472	0.0193809						1472	0.0129106						1472	0.0801509						1472	1.8823e-06						1472	0.0100194						1472	0.0256766						1472
1473	-0.000268955						1473	0.0182888						1473	0.0117109						1473	0.0962662						1473	-6.20172e-05						1473	0.00893833						1473	0.0237827						1473
1474	0.000218048						1474	0.0171966						1474	0.0107112						1474	0.112782						1474	-3.59483e-05						1474	0.00785728						1474	0.0219888						1474
1475	0.00150505						1475	0.0162045						1475	0.00971153						1475	0.129597						1475	-0.000260247						1475	0.00687622						1475	0.0203948						1475
1476	0.00379206						1476	0.0153124						1476	0.00891183						1476	0.146412						1476	0.000216655						1476	0.00599517						1476	0.0189009						1476
1477	0.00717906						1477	0.0145202						1477	0.00811214						1477	0.163028						1477	0.00165469						1477	0.00521412						1477	0.017607						1477
1478	0.0115661						1478	0.0138281						1478	0.00741244						1478	0.178943						1478	0.00369273						1478	0.00453307						1478	0.0164131						1478
1479	0.0167531						1479	0.0131359						1479	0.00681274						1479	0.193458						1479	0.00623077						1479	0.00385201						1479	0.0153192						1479
1480	0.0227401						1480	0.0125438						1480	0.00621305						1480	0.206073						1480	0.00936881						1480	0.00327096						1480	0.0143253						1480
1481	0.0291271						1481	0.0120517						1481	0.00571335						1481	0.215989						1481	0.0129069						1481	0.00268991						1481	0.0134314						1481
1482	0.0359141						1482	0.0116595						1482	0.00531366						1482	0.223104						1482	0.0167449						1482	0.00220885						1482	0.0126375						1482
1483	0.0431011						1483	0.0111674						1483	0.00491396						1483	0.227219						1483	0.0208829						1483	0.0017278						1483	0.0119436						1483
1484	0.0504881						1484	0.0108753						1484	0.00451427						1484	0.228735						1484	0.025121						1484	0.00144675						1484	0.0112497						1484
1485	0.0581751						1485	0.0105831						1485	0.00421457						1485	0.22785						1485	0.029459						1485	0.0011657						1485	0.0106558						1485
1486	0.0661621						1486	0.010191						1486	0.00391487						1486	0.224965						1486	0.033997						1486	0.000984643						1486	0.0100619						1486
1487	0.0741491						1487	0.00989884						1487	0.00361518						1487	0.220481						1487	0.0386351						1487	0.00080359						1487	0.00936799						1487
1488	0.0820361						1488	0.0096067						1488	0.00341548						1488	0.214596						1488	0.0432731						1488	0.000722537						1488	0.00887408						1488
1489	0.0894231						1489	0.00931456						1489	0.00331579						1489	0.207611						1489	0.0476112						1489	0.000741484						1489	0.00828018						1489
1490	0.0959101						1490	0.00902242						1490	0.00311609						1490	0.199727						1490	0.0516492						1490	0.000660431						1490	0.00778627						1490
1491	0.101297						1491	0.00873028						1491	0.00301639						1491	0.191242						1491	0.0550872						1491	0.000679379						1491	0.00739237						1491
1492	0.105384						1492	0.00833814						1492	0.0028167						1492	0.182357						1492	0.0577253						1492	0.000683332						1492	0.00689846						1492
1493	0.108271						1493	0.008046						1493	0.002617						1493	0.173173						1493	0.0596633						1493	0.000787285						1493	0.00650456						1493
1494	0.110058						1494	0.00765386						1494	0.00241731						1494	0.164088						1494	0.0609014						1494	0.000791238						1494	0.00601065						1494
1495	0.110845						1495	0.00736173						1495	0.00231761						1495	0.154903						1495	0.0615394						1495	0.000795191						1495	0.00561675						1495
1496	0.110832						1496	0.00706959						1496	0.00211791						1496	0.146019						1496	0.0615774						1496	0.000799144						1496	0.00512284						1496
1497	0.110119						1497	0.00677745						1497	0.00191822						1497	0.137334						1497	0.0612155						1497	0.000803098						1497	0.00472894						1497
1498	0.108806						1498	0.00648531						1498	0.00161852						1498	0.128949						1498	0.0604535						1498	0.000807051						1498	0.00443503						1498
1499	0.106893						1499	0.00629317						1499	0.00141883						1499	0.120964						1499	0.0592916						1499	0.000711004						1499	0.00404113						1499
1500	0.10458						1500	0.00600103						1500	0.00121913						1500	0.11338						1500	0.0579296						1500	0.000714957						1500	0.00384722						1500
1501	0.101767						1501	0.00580889						1501	0.00111943						1501	0.106195						1501	0.0562676						1501	0.00061891						1501	0.00365332						1501
1502	0.0985541						1502	0.00551675						1502	0.00101974						1502	0.0995104						1502	0.0544057						1502	0.000522863						1502	0.00345941						1502
1503	0.0951411						1503	0.00522462						1503	0.000820043						1503	0.0931257						1503	0.0524437						1503	0.000426817						1503	0.00336551						1503
1504	0.0914282						1504	0.00503248						1504	0.000720347						1504	0.087241						1504	0.0503818						1504	0.00033077						1504	0.0032716						1504
1505	0.0877152						1505	0.00484034						1505	0.000620651						1505	0.0816564						1505	0.0483198						1505	0.000234723						1505	0.0030777						1505
1506	0.0838022						1506	0.0046482						1506	0.000620955						1506	0.0764717						1506	0.0463578						1506	0.000238676						1506	0.00288379						1506
1507	0.0798892						1507	0.00455606						1507	0.00062126						1507	0.071687						1507	0.0442959						1507	0.000142629						1507	0.00278989						1507
1508	0.0759762						1508	0.00446392						1508	0.000621564						1508	0.0672023						1508	0.0423339						1508	4.65825e-05						1508	0.00259598						1508
1509	0.0719632						1509	0.00427178						1509	0.000621868						1509	0.0631176						1509	0.040472						1509	5.05357e-05						1509	0.00240208						1509
1510	0.0681502						1510	0.00417964						1510	0.000522172						1510	0.0592329						1510	0.03861						1510	-4.55112e-05						1510	0.00220817						1510
1511	0.0644372						1511	0.0040875						1511	0.000522476						1511	0.0556483						1511	0.036848						1511	-0.000141558						1511	0.00211427						1511
1512	0.0609242						1512	0.00399537						1512	0.00052278						1512	0.0522636						1512	0.0351861						1512	-0.000137605						1512	0.00192036						1512
1513	0.0576112						1513	0.00380323						1513	0.000423084						1513	0.0491789						1513	0.0337241						1513	-0.000133652						1513	0.00182646						1513
1514	0.0543982						1514	0.00371109						1514	0.000423388						1514	0.0462942						1514	0.0321622						1514	-0.000229698						1514	0.00173255						1514
1515	0.0513852						1515	0.00351895						1515	0.000423692						1515	0.0435095						1515	0.0308002						1515	-0.000225745						1515	0.00153865						1515
1516	0.0484722						1516	0.00342681						1516	0.000519424						1516	0.0410248						1516	0.0295382						1516	-0.000221792						1516	0.00134474						1516
1517	0.0456592						1517	0.00333467						1517	0.000615156						1517	0.0385402						1517	0.0282763						1517	-0.000217839						1517	0.00115084						1517
1518	0.0431462						1518	0.00324253						1518	0.000610888						1518	0.0363555						1518	0.0271143						1518	-0.000313886						1518	0.00095693						1518
1519	0.0406332						1519	0.00325039						1519	0.00060662						1519	0.0342708						1519	0.0259524						1519	-0.000309933						1519	0.000763025						1519
1520	0.0383202						1520	0.00315826						1520	0.000602351						1520	0.0322861						1520	0.0248904						1520	-0.000305979						1520	0.00056912						1520
1521	0.0361072						1521	0.00306612						1521	0.000498083						1521	0.0305014						1521	0.0237284						1521	-0.000402026						1521	0.000475215						1521
1522	0.0340942						1522	0.00287398						1522	0.000393815						1522	0.0287167						1522	0.0227665						1522	-0.000498073						1522	0.00048131						1522
1523	0.0320812						1523	0.00278184						1523	0.000289547						1523	0.0271321						1523	0.0217045						1523	-0.00049412						1523	0.000387405						1523
1524	0.0303682						1524	0.0026897						1524	0.000285278						1524	0.0256474						1524	0.0206425						1524	-0.000490167						1524	0.0003935						1524
1525	0.0286552						1525	0.00249756						1525	0.00028101						1525	0.0242627						1525	0.0195806						1525	-0.000586214						1525	0.000404553						1525
1526	0.0270422						1526	0.00230542						1526	0.000276742						1526	0.022978						1526	0.0185186						1526	-0.00058226						1526	0.000415606						1526
1527	0.0254292						1527	0.00211328						1527	0.000272474						1527	0.0216933						1527	0.0174567						1527	-0.000578307						1527	0.000426659						1527
1528	0.0240162						1528	0.00192115						1528	0.000368206						1528	0.0206086						1528	0.0163947						1528	-0.000674354						1528	0.000337711						1528
1529	0.0226032						1529	0.00172901						1529	0.000263937						1529	0.019524						1529	0.0153327						1529	-0.000670401						1529	0.000348764						1529
1530	0.0211902						1530	0.00163687						1530	0.000259669						1530	0.0185393						1530	0.0142708						1530	-0.000766448						1530	0.000259817						1530
1531	0.0199772						1531	0.00144473						1531	0.000155401						1531	0.0176546						1531	0.0132088						1531	-0.000762495						1531	0.00027087						1531
1532	0.0187642						1532	0.00125259						1532	5.11327e-05						1532	0.0168699						1532	0.0122469						1532	-0.000858541						1532	0.000281923						1532
1533	0.0176513						1533	0.000960451						1533	-5.31355e-05						1533	0.0160852						1533	0.0113849						1533	-0.000854588						1533	0.000392975						1533
1534	0.0166383						1534	0.000668312						1534	-5.74038e-05						1534	0.0154005						1534	0.0105229						1534	-0.000950635						1534	0.000404028						1534
1535	0.0156253						1535	0.000476173						1535	-6.1672e-05						1535	0.0147159						1535	0.00976098						1535	-0.000946682						1535	0.000415081						1535
1536	0.0147123						1536	0.000284035						1536	-6.59402e-05						1536	0.0141312						1536	0.00889902						1536	-0.000942729						1536	0.000426134						1536
1537	0.0139993						1537	9.18958e-05						1537	-7.02084e-05						1537	0.0135465						1537	0.00823706						1537	-0.000938776						1537	0.000437187						1537
1538	0.0132863						1538	-0.000100243						1538	-7.44766e-05						1538	0.0129618						1538	0.0074751						1538	-0.000934822						1538	0.000348239						1538
1539	0.0125733						1539	-0.000192382						1539	-7.87449e-05						1539	0.0123771						1539	0.00691314						1539	-0.000930869						1539	0.000359292						1539
1540	0.0120603						1540	-0.000384521						1540	1.69869e-05						1540	0.0117924						1540	0.00635118						1540	-0.000826916						1540	0.000270345						1540
1541	0.0114473						1541	-0.000476659						1541	1.27187e-05						1541	0.0112078						1541	0.00578922						1541	-0.000822963						1541	0.000181398						1541
1542	0.0109343						1542	-0.000568798						1542	8.45047e-06						1542	0.0107231						1542	0.00522726						1542	-0.00081901						1542	-7.54939e-06						1542
1543	0.0105213						1543	-0.000660937						1543	4.18225e-06						1543	0.0101384						1543	0.0047653						1543	-0.000715057						1543	-9.64966e-05						1543
1544	0.0101083						1544	-0.000753076						1544	9.9914e-05						1544	0.0096537						1544	0.00440334						1544	-0.000611103						1544	-0.000185444						1544
1545	0.00979529						1545	-0.000845215						1545	0.000195646						1545	0.00916902						1545	0.00404138						1545	-0.00060715						1545	-0.000174391						1545
1546	0.0094823						1546	-0.000837353						1546	0.000191378						1546	0.00858433						1546	0.00357942						1546	-0.000503197						1546	-0.000263338						1546
1547	0.0092693						1547	-0.000829492						1547	0.000187109						1547	0.00809965						1547	0.00331745						1547	-0.000399244						1547	-0.000352285						1547
1548	0.0090563						1548	-0.000789657						1548	0.000182841						1548	0.00751497						1548	0.00285549						1548	-0.000195291						1548	-0.000441233						1548
1549	0.00884331						1549	-0.000749822						1549	0.000178573						1549	0.00703028						1549	0.00249353						1549	-0.000191338						1549	-0.00053018						1549
1550	0.00873031						1550	-0.000809987						1550	0.000174305						1550	0.0065456						1550	0.00213157						1550	-8.73844e-05						1550	-0.000619127						1550
1551	0.00861731						1551	-0.000770152						1551	0.000170036						1551	0.00606091						1551	0.00186961						1551	0.000116569						1551	-0.000608074						1551
1552	0.00840432						1552	-0.000730317						1552	0.000165768						1552	0.00557623						1552	0.00150765						1552	0.000220522						1552	-0.000597021						1552
1553	0.00829132						1553	-0.000690482						1553	6.15e-05						1553	0.00509155						1553	0.00124569						1553	0.000324475						1553	-0.000585969						1553
1554	0.00817833						1554	-0.000550647						1554	-4.27682e-05						1554	0.00470686						1554	0.000883731						1554	0.000428428						1554	-0.000474916						1554
1555	0.00796533						1555	-0.000410812						1555	-0.000147036						1555	0.00432218						1555	0.00052177						1555	0.000432381						1555	-0.000463863						1555
1556	0.00785233						1556	-0.000270978						1556	-0.000351305						1556	0.0040375						1556	0.00025981						1556	0.000536335						1556	-0.00035281						1556
1557	0.00773934						1557	-3.11426e-05						1557	-0.000555573						1557	0.00365281						1557	-0.000102151						1557	0.000640288						1557	-0.000341757						1557
1558	0.00752634						1558	0.000108692						1558	-0.000659841						1558	0.00346813						1558	-0.000223137						1558	0.000644241						1558	-0.000230705						1558
1559	0.00731334						1559	0.000148527						1559	-0.000864109						1559	0.00318345						1559	-0.000185583						1559	0.000748194						1559	-0.000119652						1559
1560	0.00710035						1560	0.000188362						1560	-0.000968378						1560	0.00299876						1560	-0.000248028						1560	0.000852147						1560	-0.000108599						1560
1561	0.00678735						1561	0.000328197						1561	-0.00107265						1561	0.00271408						1561	-0.000210474						1561	0.0008561						1561	-9.75461e-05						1561
1562	0.00647435						1562	0.000468032						1562	-0.00117691						1562	0.0025294						1562	-0.00017292						1562	0.000860054						1562	-8.64933e-05						1562
1563	0.00626136						1563	0.000507867						1563	-0.00128118						1563	0.00234471						1563	-0.000135365						1563	0.000964007						1563	-7.54405e-05						1563
1564	0.00594836						1564	0.000647702						1564	-0.00128545						1564	0.00216003						1564	-9.78111e-05						1564	0.00096796						1564	3.56123e-05						1564
1565	0.00573536						1565	0.000687537						1565	-0.00138972						1565	0.00207534						1565	-6.02568e-05						1565	0.000871913						1565	4.66651e-05						1565
1566	0.00542237						1566	0.000727372						1566	-0.00139399						1566	0.00199066						1566	-2.34222e-05						1566	0.000775866						1566	5.77179e-05						1566
1567	0.00520937						1567	0.000867207						1567	-0.00139826						1567	0.00190598						1567	-0.000130444						1567	0.000679819						1567	-3.12293e-05						1567
1568	0.00499637						1568	0.000907042						1568	-0.00140252						1568	0.00182129						1568	-0.000137465						1568	0.000483773						1568	-0.000120177						1568
1569	0.00478338						1569	0.000846877						1569	-0.00140679						1569	0.00173661						1569	-4.44867e-05						1569	0.000387726						1569	-0.000309124						1569
1570	0.00447038						1570	0.000786712						1570	-0.00131106						1570	0.00165193						1570	-5.15082e-05						1570	0.000291679						1570	-0.000398071						1570
1571	0.00425738						1571	0.000826547						1571	-0.00121533						1571	0.00146724						1571	-5.85297e-05						1571	0.000195632						1571	-0.000487018						1571
1572	0.00404439						1572	0.000766382						1572	-0.0012196						1572	0.00128256						1572	-6.55512e-05						1572	9.95853e-05						1572	-0.000475965						1572
1573	0.00383139						1573	0.000706217						1573	-0.00102386						1573	0.00119788						1573	2.74273e-05						1573	-9.64615e-05						1573	-0.000464913						1573
1574	0.00361839						1574	0.000746052						1574	-0.000928133						1574	0.00101319						1574	2.04058e-05						1574	-0.000292508						1574	-0.00055386						1574
1575	0.0035054						1575	0.000685887						1575	-0.000732401						1575	0.000828508						1575	0.000113384						1575	-0.000388555						1575	-0.000542807						1575
1576	0.0033924						1576	0.000625722						1576	-0.000536669						1576	0.000743825						1576	0.000176307						1576	-0.000584602						1576	-0.000531754						1576
1577	0.0032794						1577	0.000565557						1577	-0.000340937						1577	0.000559141						1577	0.000230027						1577	-0.000580649						1577	-0.000520701						1577
1578	0.00316641						1578	0.000405392						1578	-0.000145206						1578	0.000474458						1578	0.000283746						1578	-0.000676696						1578	-0.000609648						1578
1579	0.00305341						1579	0.000345227						1579	-4.94737e-05						1579	0.000389774						1579	0.000237466						1579	-0.000772743						1579	-0.000598596						1579
1580	0.00294042						1580	0.000285062						1580	0.000146258						1580	0.00030509						1580	0.000291186						1580	-0.000768789						1580	-0.000587543						1580
1581	0.00272742						1581	0.000224897						1581	0.00024199						1581	0.000220407						1581	0.000244906						1581	-0.000664836						1581	-0.00057649						1581
1582	0.00261442						1582	0.000164731						1582	0.000337722						1582	0.000235723						1582	0.000198625						1582	-0.000660883						1582	-0.000465437						1582
1583	0.00240143						1583	4.56646e-06						1583	0.000533453						1583	0.00015104						1583	0.000152345						1583	-0.00055693						1583	-0.000354384						1583
1584	0.00228843						1584	-5.55986e-05						1584	0.000729185						1584	0.000166356						1584	0.000111357						1584	-0.000552977						1584	-0.000243332						1584
1585	0.00207543						1585	-1.57636e-05						1585	0.000824917						1585	8.16723e-05						1585	9.59848e-05						1585	-0.000449024						1585	-0.000132279						1585
1586	0.00186244						1586	-7.59287e-05						1586	0.000920649						1586	9.69887e-05						1586	8.06127e-05						1586	-0.00034507						1586	7.87739e-05						1586
1587	0.00174944						1587	-0.000136094						1587	0.00101638						1587	0.000112305						1587	6.52406e-05						1587	-0.000141117						1587	0.000189827						1587
1588	0.00153644						1588	-0.000196259						1588	0.00101211						1588	0.000127621						1588	4.98685e-05						1588	-3.7164e-05						1588	0.00030088						1588
1589	0.00142345						1589	-0.000256424						1589	0.00100784						1589	0.000142938						1589	-6.55036e-05						1589	6.67892e-05						1589	0.000411932						1589
1590	0.00131045						1590	-0.000316589						1590	0.000903576						1590	0.000158254						1590	-8.08757e-05						1590	0.000270742						1590	0.000522985						1590
1591	0.00119745						1591	-0.000376754						1591	0.000899308						1591	0.000247661						1591	-9.62478e-05						1591	0.000374696						1591	0.000534038						1591
1592	0.00108446						1592	-0.000436919						1592	0.000795039						1592	0.000337068						1592	-1.16199e-05						1592	0.000478649						1592	0.000645091						1592
1593	0.00087146						1593	-0.000497084						1593	0.000790771						1593	0.000426475						1593	-2.6992e-05						1593	0.000482602						1593	0.000756144						1593
1594	0.000658464						1594	-0.000557249						1594	0.000786503						1594	0.000515881						1594	5.76359e-05						1594	0.000586555						1594	0.000767196						1594
1595	0.000545467						1595	-0.000617414						1595	0.000782235						1595	0.000605288						1595	4.22637e-05						1595	0.000590508						1595	0.000778249						1595
1596	0.000432471						1596	-0.000577579						1596	0.000777966						1596	0.000694695						1596	0.000126892						1596	0.000694461						1596	0.000789302						1596
1597	0.000319474						1597	-0.000637744						1597	0.000773698						1597	0.000684102						1597	0.00021152						1597	0.000798415						1597	0.000800355						1597
1598	0.000206478						1598	-0.000697909						1598	0.00066943						1598	0.000873508						1598	0.000196147						1598	0.000902368						1598	0.000711408						1598
1599	9.3481e-05						1599	-0.000658074						1599	0.000565162						1599	0.000962915						1599	0.000280775						1599	0.00100632						1599	0.00062246						1599
1600	-1.95155e-05						1600	-0.000718239						1600	0.000460894						1600	0.00105232						1600	0.000365403						1600	0.00101027						1600	0.000533513						1600
1601	-0.000132512						1601	-0.000721634						1601	0.000367382						1601	0.00114173						1601	0.000350031						1601	0.00102406						1601	0.000429598						1601
1602	-0.000245509						1602	-0.000725029						1602	0.000273871						1602	0.00123114						1602	0.000434659						1602	0.00103784						1602	0.000325682						1602
1603	-0.000258505						1603	-0.000728424						1603	0.000280359						1603	0.00142054						1603	0.000519287						1603	0.000951628						1603	0.000221767						1603
1604	-0.00019811						1604	-0.000631819						1604	0.000186848						1604	0.00150995						1604	0.000503915						1604	0.000965413						1604	0.000117851						1604
1605	-3.77148e-05						1605	-0.000635214						1605	0.000193336						1605	0.00149936						1605	0.000588543						1605	0.000979198						1605	1.39357e-05						1605
1606	2.26804e-05						1606	-0.000638609						1606	9.9825e-05						1606	0.00148876						1606	0.000573171						1606	0.000992983						1606	1.00201e-05						1606
1607	8.30756e-05						1607	-0.000742004						1607	6.31358e-06						1607	0.00137817						1607	0.000557798						1607	0.00100677						1607	6.10465e-06						1607
1608	0.000143471						1608	-0.000845399						1608	-8.71979e-05						1608	0.00116758						1608	0.000442426						1608	0.00102055						1608	2.18915e-06						1608
1609	0.000203866						1609	-0.000848793						1609	-0.000280709						1609	0.000956983						1609	0.000427054						1609	0.00103434						1609	-1.72636e-06						1609
1610	0.000264261						1610	-0.000852188						1610	-0.000374221						1610	0.00074639						1610	0.000411682						1610	0.00104812						1610	9.43581e-05						1610
1611	0.000224656						1611	-0.000955583						1611	-0.000467732						1611	0.000535797						1611	0.00039631						1611	0.00106191						1611	9.04426e-05						1611
1612	0.000185052						1612	-0.000858978						1612	-6.12436e-05						1612	0.000425203						1612	0.000380938						1612	0.00127569						1612	0.000186527						1612
1613	0.000245447						1613	-0.000462373						1613	0.00104524						1613	0.00031461						1613	0.000365566						1613	0.00188948						1613	0.000482612						1613
1614	0.000205842						1614	0.000434232						1614	0.00365173						1614	0.000204017						1614	0.000350194						1614	0.00340326						1614	0.0012787						1614
1615	0.000166237						1615	0.00223084						1615	0.00805822						1615	9.34237e-05						1615	0.000334822						1615	0.00631705						1615	0.00317478						1615
1616	0.000226632						1616	0.00522744						1616	0.0145647						1616	-1.71695e-05						1616	0.00031945						1616	0.0108308						1616	0.00667087						1616
1617	0.000187027						1617	0.00942405						1617	0.0231712						1617	-2.77627e-05						1617	0.000276275						1617	0.0170446						1617	0.0122669						1617
1618	0.000147423						1618	0.0146207						1618	0.0334777						1618	-0.000238356						1618	0.000297453						1618	0.0247584						1618	0.020063						1618
1619	7.81787e-06						1619	0.0207173						1619	0.0451842						1619	-0.000348949						1619	0.000218631						1619	0.0336722						1619	0.0299591						1619
1620	-3.17869e-05						1620	0.0275139						1620	0.0579907						1620	-0.000459542						1620	0.00023981						1620	0.043386						1620	0.0415552						1620
1621	-0.000171392						1621	0.0348105						1621	0.0713972						1621	-0.000570136						1621	0.000260988						1621	0.0536998						1621	0.0547513						1621
1622	-0.000210997						1622	0.0425071						1622	0.0855036						1622	-0.000580729						1622	0.000282166						1622	0.0646135						1622	0.0691474						1622
1623	-0.000350601						1623	0.0503037						1623	0.10021						1623	-0.000591322						1623	0.000303344						1623	0.0758273						1623	0.0846435						1623
1624	-0.000390206						1624	0.0584003						1624	0.115317						1624	-0.000501915						1624	0.000224522						1624	0.0874411						1624	0.10104						1624
1625	-0.000329811						1625	0.0664969						1625	0.130923						1625	-0.000612509						1625	0.000245701						1625	0.0992549						1625	0.118236						1625
1626	-0.000369416						1626	0.0744935						1626	0.14643						1626	-0.000623102						1626	0.000266879						1626	0.111269						1626	0.135932						1626
1627	-0.000309021						1627	0.0823901						1627	0.161636						1627	-0.000733695						1627	0.000288057						1627	0.123082						1627	0.154028						1627
1628	-0.000248625						1628	0.0897867						1628	0.175743						1628	-0.000844288						1628	0.000309235						1628	0.134396						1628	0.172124						1628
1629	-0.00018823						1629	0.0963833						1629	0.188149						1629	-0.000954881						1629	0.000330413						1629	0.14471						1629	0.18962						1629
1630	-0.000127835						1630	0.10178						1630	0.198156						1630	-0.00116547						1630	0.000351592						1630	0.153324						1630	0.205816						1630
1631	3.25601e-05						1631	0.105777						1631	0.205462						1631	-0.00127607						1631	0.00037277						1631	0.159938						1631	0.220112						1631
1632	9.29553e-05						1632	0.108273						1632	0.209969						1632	-0.00148666						1632	0.000393948						1632	0.164451						1632	0.231908						1632
1633	5.33505e-05						1633	0.10937						1633	0.212175						1633	-0.00159725						1633	0.000415126						1633	0.167065						1633	0.241004						1633
1634	0.000113746						1634	0.109266						1634	0.212182						1634	-0.00160785						1634	0.000436304						1634	0.168079						1634	0.2475						1634
1635	0.000174141						1635	0.108163						1635	0.210488						1635	-0.00161844						1635	0.000357483						1635	0.167693						1635	0.251496						1635
1636	0.000134536						1636	0.10636						1636	0.207394						1636	-0.00162903						1636	0.000378661						1636	0.166107						1636	0.253293						1636
1637	0.000194931						1637	0.103956						1637	0.202901						1637	-0.00163963						1637	0.000399839						1637	0.16352						1637	0.252989						1637
1638	0.000155326						1638	0.101053						1638	0.197207						1638	-0.00155022						1638	0.000421017						1638	0.159934						1638	0.250985						1638
1639	0.000215722						1639	0.0977494						1639	0.190314						1639	-0.00156081						1639	0.000442195						1639	0.155448						1639	0.247181						1639
1640	0.000176117						1640	0.094146						1640	0.18242						1640	-0.00157141						1640	0.000463374						1640	0.150262						1640	0.241977						1640
1641	0.000173367						1641	0.0902426						1641	0.173727						1641	-0.001582						1641	0.000476008						1641	0.144375						1641	0.235473						1641
1642	7.06162e-05						1642	0.0863392						1642	0.164533						1642	-0.00159259						1642	0.000488642						1642	0.137889						1642	0.227869						1642
1643	-3.21341e-05						1643	0.0823358						1643	0.15504						1643	-0.00150319						1643	0.000401276						1643	0.131103						1643	0.219465						1643
1644	-0.000234884						1644	0.0784324						1644	0.145446						1644	-0.00151378						1644	0.00041391						1644	0.124117						1644	0.210361						1644
1645	-0.000437635						1645	0.074629						1645	0.135853						1645	-0.00142437						1645	0.000326544						1645	0.117031						1645	0.200757						1645
1646	-0.000640385						1646	0.0709256						1646	0.126459						1646	-0.00143497						1646	0.000239178						1646	0.109944						1646	0.190853						1646
1647	-0.000943135						1647	0.0675222						1647	0.117266						1647	-0.00134556						1647	0.000151811						1647	0.102958						1647	0.180749						1647
1648	-0.00114589						1648	0.0642188						1648	0.108472						1648	-0.00135615						1648	0.000164445						1648	0.0959719						1648	0.170646						1648
1649	-0.00134864						1649	0.0611154						1649	0.100079						1649	-0.00136675						1649	0.000177079						1649	0.0892857						1649	0.160642						1649
1650	-0.00165139						1650	0.058212						1650	0.0921853						1650	-0.00137734						1650	0.000189713						1650	0.0827995						1650	0.150838						1650
1651	-0.00185414						1651	0.0553086						1651	0.0846918						1651	-0.00138793						1651	0.000202347						1651	0.0766133						1651	0.141234						1651
1652	-0.00215689						1652	0.0527052						1652	0.0777983						1652	-0.00139853						1652	0.000214981						1652	0.0707271						1652	0.13193						1652
1653	-0.00235964						1653	0.0502018						1653	0.0713048						1653	-0.00140912						1653	0.000127615						1653	0.0652409						1653	0.123126						1653
1654	-0.00216239						1654	0.0477984						1654	0.0652113						1654	-0.00141971						1654	0.000140249						1654	0.0600547						1654	0.114522						1654
1655	-0.00136514						1655	0.045595						1655	0.0597178						1655	-0.00143031						1655	0.000452883						1655	0.0551684						1655	0.106318						1655
1656	0.000332112						1656	0.0434916						1656	0.0545243						1656	-0.0014409						1656	0.000631279						1656	0.0506822						1656	0.0986142						1656
1657	0.00302936						1657	0.0414883						1657	0.0498307						1657	-0.00135149						1657	0.000717159						1657	0.046596						1657	0.0913103						1657
1658	0.00662661						1658	0.0395849						1658	0.0456372						1658	-0.00136208						1658	0.000907283						1658	0.0427098						1658	0.0845064						1658
1659	0.0110239						1659	0.0376815						1659	0.0417437						1659	-0.00127268						1659	0.00318226						1659	0.0391236						1659	0.0781025						1659
1660	0.0160211						1660	0.0358781						1660	0.0381502						1660	-0.00128327						1660	0.00585725						1660	0.0358374						1660	0.0722986						1660
1661	0.0215184						1661	0.0341747						1661	0.0349567						1661	-0.00129386						1661	0.00883223						1661	0.0328511						1661	0.0667947						1661
1662	0.0273156						1662	0.0323713						1662	0.0319632						1662	-0.00120446						1662	0.0120072						1662	0.0299649						1662	0.0616908						1662
1663	0.0334129						1663	0.0306679						1663	0.0293697						1663	-0.00111505						1663	0.0153822						1663	0.0274787						1663	0.0568868						1663
1664	0.0397101						1664	0.0290645						1664	0.0268762						1664	-0.00112564						1664	0.0189572						1664	0.0250925						1664	0.0524829						1664
1665	0.0462074						1665	0.0274611						1665	0.0246827						1665	-0.00113624						1665	0.0224322						1665	0.0230063						1665	0.048379						1665
1666	0.0529046						1666	0.0259577						1666	0.0225891						1666	-0.00104683						1666	0.0260071						1666	0.0210201						1666	0.0446751						1666
1667	0.0597019						1667	0.0245543						1667	0.0206956						1667	-0.00105742						1667	0.0295821						1667	0.0191339						1667	0.0411712						1667
1668	0.0663991						1668	0.0232509						1668	0.0189021						1668	-0.000968017						1668	0.0331571						1668	0.0174476						1668	0.0380673						1668
1669	0.0726964						1669	0.0220475						1669	0.0173086						1669	-0.00097861						1669	0.0366321						1669	0.0159614						1669	0.0351633						1669
1670	0.0781936						1670	0.0209441						1670	0.0159151						1670	-0.000989204						1670	0.0397071						1670	0.0144752						1670	0.0324594						1670
1671	0.0826909						1671	0.0198407						1671	0.0145216						1671	-0.000899797						1671	0.042282						1671	0.013189						1671	0.0300555						1671
1672	0.0861881						1672	0.0188373						1672	0.0133281						1672	-0.00091039						1672	0.044157						1672	0.0119028						1672	0.0278516						1672
1673	0.0884854						1673	0.0178339						1673	0.0122346						1673	-0.000820983						1673	0.045332						1673	0.0108166						1673	0.0258477						1673
1674	0.0897826						1674	0.0168305						1674	0.011141						1674	-0.000831576						1674	0.045807						1674	0.00973035						1674	0.0239438						1674
1675	0.0902799						1675	0.0160271						1675	0.0102475						1675	-0.00074217						1675	0.045782						1675	0.00874413						1675	0.0222399						1675
1676	0.0901771						1676	0.0152237						1676	0.00935402						1676	-0.000752763						1676	0.045357						1676	0.00785792						1676	0.0206359						1676
1677	0.0895744						1677	0.0146204						1677	0.00866051						1677	-0.000763356						1677	0.0445319						1677	0.0070717						1677	0.019132						1677
1678	0.0883716						1678	0.014117						1678	0.007967						1678	-0.000773949						1678	0.0434069						1678	0.00628549						1678	0.0178281						1678
1679	0.0867689						1679	0.0136136						1679	0.00727349						1679	-0.000784543						1679	0.0419819						1679	0.00549927						1679	0.0167242						1679
1680	0.0846661						1680	0.0132102						1680	0.00667998						1680	-0.000795136						1680	0.0403569						1680	0.00491306						1680	0.0156203						1680
1681	0.0822634						1681	0.0127068						1681	0.00608647						1681	-0.000805729						1681	0.0386319						1681	0.00422684						1681	0.0146164						1681
1682	0.0795606						1682	0.0123034						1682	0.00559296						1682	-0.000716322						1682	0.0367069						1682	0.00374063						1682	0.0137124						1682
1683	0.0765579						1683	0.012						1683	0.00519944						1683	-0.000626915						1683	0.0347818						1683	0.00325441						1683	0.0129085						1683
1684	0.0734551						1684	0.0115966						1684	0.00480593						1684	-0.000537509						1684	0.0327568						1684	0.0027682						1684	0.0121046						1684
1685	0.0703524						1685	0.0112932						1685	0.00451242						1685	-0.000348102						1685	0.0308318						1685	0.00248198						1685	0.0115007						1685
1686	0.0671496						1686	0.0110898						1686	0.00411891						1686	-0.000258695						1686	0.0289068						1686	0.00209576						1686	0.0108968						1686
1687	0.0639469						1687	0.0108864						1687	0.0038254						1687	-6.92883e-05						1687	0.0271818						1687	0.00180955						1687	0.0102929						1687
1688	0.0607441						1688	0.010583						1688	0.00363189						1688	0.000120118						1688	0.0254567						1688	0.00162333						1688	0.00978895						1688
1689	0.0576414						1689	0.0103796						1689	0.00343838						1689	0.000209525						1689	0.0237317						1689	0.00133712						1689	0.00928503						1689
1690	0.0545386						1690	0.0102762						1690	0.00314486						1690	0.000398932						1690	0.0222067						1690	0.0010509						1690	0.00878112						1690
1691	0.0515359						1691	0.00997282						1691	0.00295135						1691	0.000588339						1691	0.0207817						1691	0.000864688						1691	0.0082772						1691
1692	0.0487331						1692	0.00976943						1692	0.00275784						1692	0.000777746						1692	0.0193567						1692	0.000678473						1692	0.00777329						1692
1693	0.0459304						1693	0.00956603						1693	0.00256433						1693	0.000967152						1693	0.0181317						1693	0.000492258						1693	0.00736937						1693
1694	0.0433276						1694	0.00926264						1694	0.00227082						1694	0.00105656						1694	0.0170066						1694	0.000406043						1694	0.00686546						1694
1695	0.0409249						1695	0.00905924						1695	0.00207731						1695	0.00124597						1695	0.0159816						1695	0.000319828						1695	0.00646154						1695
1696	0.0385221						1696	0.00885585						1696	0.0018838						1696	0.00123537						1696	0.0151566						1696	0.000233612						1696	0.00605762						1696
1697	0.0363193						1697	0.00865245						1697	0.00169028						1697	0.00132478						1697	0.0143316						1697	0.000247397						1697	0.00575371						1697
1698	0.0343166						1698	0.00844906						1698	0.00149677						1698	0.00142051						1698	0.0135066						1698	0.000161182						1698	0.00534979						1698
1699	0.0323138						1699	0.00814566						1699	0.00130326						1699	0.00145485						1699	0.0127815						1699	7.49667e-05						1699	0.00494588						1699
1700	0.0304111						1700	0.00784227						1700	0.00110975						1700	0.00158919						1700	0.0121565						1700	-1.12486e-05						1700	0.00454196						1700
1701	0.0287083						1701	0.00753887						1701	0.000916239						1701	0.00162353						1701	0.0114315						1701	-9.74638e-05						1701	0.00403805						1701
1702	0.0270056						1702	0.00723548						1702	0.000822727						1702	0.00155786						1702	0.0108065						1702	-0.000183679						1702	0.00363413						1702
1703	0.0254028						1703	0.00703208						1703	0.000729216						1703	0.0014922						1703	0.0101815						1703	-0.000169894						1703	0.00323022						1703
1704	0.0240001						1704	0.00672869						1704	0.000635705						1704	0.00142654						1704	0.00965645						1704	-0.000256109						1704	0.0028263						1704
1705	0.0225973						1705	0.00652529						1705	0.000542193						1705	0.00136088						1705	0.00903144						1705	-0.000242325						1705	0.00252239						1705
1706	0.0211946						1706	0.0063219						1706	0.000448682						1706	0.00139521						1706	0.00840642						1706	-0.000245289						1706	0.00221847						1706
1707	0.0199918						1707	0.0062185						1707	0.00035517						1707	0.00132955						1707	0.0078814						1707	-0.000248254						1707	0.00201455						1707
1708	0.0187891						1708	0.00601511						1708	0.000361659						1708	0.00136389						1708	0.00725638						1708	-0.000251218						1708	0.00181064						1708
1709	0.0176863						1709	0.00581171						1709	0.000368147						1709	0.00149823						1709	0.00663136						1709	-0.000254183						1709	0.00160672						1709
1710	0.0165836						1710	0.00560832						1710	0.000457093						1710	0.00152578						1710	0.00600635						1710	-0.000257148						1710	0.00140281						1710
1711	0.0155808						1711	0.00540492						1711	0.000446038						1711	0.00161876						1711	0.00538133						1711	-0.000260112						1711	0.00129889						1711
1712	0.0146781						1712	0.00530153						1712	0.000434983						1712	0.00161174						1712	0.00485631						1712	-0.000163077						1712	0.00109498						1712
1713	0.0137753						1713	0.00519813						1713	0.000523928						1713	0.00200472						1713	0.00423129						1713	-0.000166041						1713	0.00109106						1713
1714	0.0130726						1714	0.00499474						1714	0.000512873						1714	0.0029977						1714	0.00370627						1714	-6.90059e-05						1714	0.000987146						1714
1715	0.0123698						1715	0.00489135						1715	0.000501818						1715	0.00519068						1715	0.00318126						1715	2.80295e-05						1715	0.00098323						1715
1716	0.0116671						1716	0.00488795						1716	0.000490764						1716	0.00898366						1716	0.00255624						1716	0.000225065						1716	0.000979315						1716
1717	0.0110643						1717	0.00478456						1717	0.000479709						1717	0.0146766						1717	0.00203122						1717	0.0003221						1717	0.00107127						1717
1718	0.0104616						1718	0.00468116						1718	0.000368654						1718	0.0221696						1718	0.0016062						1718	0.000419136						1718	0.00106323						1718
1719	0.00985884						1719	0.00457777						1719	0.000357599						1719	0.0314626						1719	0.00118118						1719	0.000516171						1719	0.00105518						1719
1720	0.00945609						1720	0.00447437						1720	0.000346544						1720	0.0422556						1720	0.000756165						1720	0.000613207						1720	0.00104714						1720
1721	0.00895334						1721	0.00437098						1721	0.000335489						1721	0.0541486						1721	0.000431147						1721	0.000710242						1721	0.00103909						1721
1722	0.00855059						1722	0.00436758						1722	0.000324435						1722	0.0668415						1722	0.000236055						1722	0.000807278						1722	0.00093105						1722
1723	0.00824784						1723	0.00426419						1723	0.00031338						1723	0.0801345						1723	0.000142981						1723	0.000804313						1723	0.000923006						1723
1724	0.00794509						1724	0.00416079						1724	0.000302325						1724	0.0938275						1724	4.9906e-05						1724	0.000901348						1724	0.000914962						1724
1725	0.00774234						1725	0.0040574						1725	0.00019127						1725	0.10772						1725	5.68313e-05						1725	0.000898384						1725	0.000806918						1725
1726	0.00753959						1726	0.003854						1726	8.02152e-05						1726	0.121713						1726	-3.62434e-05						1726	0.000895419						1726	0.000698874						1726
1727	0.00733684						1727	0.00375061						1727	6.91604e-05						1727	0.135506						1727	-0.0001278						1727	0.000892455						1727	0.00059083						1727
1728	0.00703409						1728	0.00364721						1728	-4.18945e-05						1728	0.148799						1728	-0.000119204						1728	0.00088949						1728	0.000482786						1728
1729	0.00683134						1729	0.00354382						1729	-5.29493e-05						1729	0.161192						1729	-0.000210608						1729	0.000886525						1729	0.000374742						1729
1730	0.00662859						1730	0.00344042						1730	-6.40042e-05						1730	0.171885						1730	-0.000202012						1730	0.000883561						1730	0.000166697						1730
1731	0.00642584						1731	0.00333703						1731	-0.000175059						1731	0.180578						1731	-0.000193416						1731	0.000880596						1731	-4.13467e-05						1731
1732	0.00622309						1732	0.00313363						1732	-0.000186114						1732	0.186871						1732	-0.00018482						1732	0.000877632						1732	-0.000249391						1732
1733	0.00612034						1733	0.00303024						1733	-0.000197169						1733	0.190764						1733	-7.62236e-05						1733	0.000774667						1733	-0.000357435						1733
1734	0.00591759						1734	0.00292684						1734	-0.000208224						1734	0.192257						1734	-6.76276e-05						1734	0.000771703						1734	-0.000465479						1734
1735	0.00581484						1735	0.00282345						1735	-0.000319278						1735	0.19175						1735	-5.90316e-05						1735	0.000668738						1735	-0.000573523						1735
1736	0.00561209						1736	0.00272005						1736	-0.000330333						1736	0.189643						1736	-5.04357e-05						1736	0.000665773						1736	-0.000681567						1736
1737	0.00540934						1737	0.00261666						1737	-0.000341388						1737	0.186036						1737	-4.18397e-05						1737	0.000562809						1737	-0.000689611						1737
1738	0.00520659						1738	0.00251326						1738	-0.000352443						1738	0.181429						1738	-0.000133244						1738	0.000459844						1738	-0.000797655						1738
1739	0.00490384						1739	0.00250987						1739	-0.000263498						1739	0.175922						1739	-0.000124648						1739	0.00035688						1739	-0.0008057						1739
1740	0.00470109						1740	0.00250647						1740	-0.000274553						1740	0.169615						1740	-0.000216052						1740	0.000253915						1740	-0.000913744						1740
1741	0.00439834						1741	0.00260308						1741	-0.000285607						1741	0.162808						1741	-0.000307456						1741	0.000150951						1741	-0.000921788						1741
1742	0.00409559						1742	0.00259968						1742	-0.000196662						1742	0.155701						1742	-0.00029886						1742	-5.2014e-05						1742	-0.000929832						1742
1743	0.00379284						1743	0.00259629						1743	-0.000207717						1743	0.148294						1743	-0.000290264						1743	-0.000154979						1743	-0.000937876						1743
1744	0.00359009						1744	0.00259289						1744	-0.000318772						1744	0.140887						1744	-0.000281668						1744	-0.000257943						1744	-0.00084592						1744
1745	0.00328734						1745	0.0025895						1745	-0.000229827						1745	0.13348						1745	-0.000273072						1745	-0.000460908						1745	-0.000853964						1745
1746	0.00308459						1746	0.0024861						1746	-0.000240882						1746	0.126373						1746	-0.000264476						1746	-0.000563872						1746	-0.000762008						1746
1747	0.00278183						1747	0.00248271						1747	-0.000151936						1747	0.119466						1747	-0.00025588						1747	-0.000666837						1747	-0.000670052						1747
1748	0.00247908						1748	0.00247931						1748	-0.000162991						1748	0.112859						1748	-0.000247284						1748	-0.000869801						1748	-0.000578097						1748
1749	0.00217633						1749	0.00247592						1749	-0.000174046						1749	0.106552						1749	-0.000238688						1749	-0.000972766						1749	-0.000486141						1749
1750	0.00187358						1750	0.00247252						1750	-0.000185101						1750	0.100645						1750	-0.000130092						1750	-0.00107573						1750	-0.000394185						1750
1751	0.00167083						1751	0.00246913						1751	-0.000196156						1751	0.0950379						1751	-0.000121496						1751	-0.0011787						1751	-0.000402229						1751
1752	0.00146808						1752	0.00236573						1752	-0.000207211						1752	0.0897309						1752	-1.28999e-05						1752	-0.00128166						1752	-0.000310273						1752
1753	0.00126533						1753	0.00226234						1753	-0.000318265						1753	0.0847239						1753	9.56961e-05						1753	-0.00138462						1753	-0.000318317						1753
1754	0.00116258						1754	0.00215894						1754	-0.00032932						1754	0.0800169						1754	0.00018159						1754	-0.00148759						1754	-0.000326361						1754
1755	0.000959833						1755	0.00205555						1755	-0.000440375						1755	0.0756098						1755	0.000207538						1755	-0.00159055						1755	-0.000234405						1755
1756	0.000857082						1756	0.00195215						1756	-0.00045143						1756	0.0716028						1756	0.000233485						1756	-0.00159352						1756	-0.000242449						1756
1757	0.000754332						1757	0.00184876						1757	-0.000462485						1757	0.0678958						1757	0.000159432						1757	-0.00159648						1757	-0.000250494						1757
1758	0.000651582						1758	0.00164536						1758	-0.00047354						1758	0.0644888						1758	0.00018538						1758	-0.00149945						1758	-0.000258538						1758
1759	0.000548831						1759	0.00154197						1759	-0.000484594						1759	0.0613818						1759	0.000211327						1759	-0.00150241						1759	-0.000266582						1759
1760	0.000546081						1760	0.00133857						1760	-0.000595649						1760	0.0583747						1760	0.000237274						1760	-0.00140538						1760	-0.000274626						1760
1761	0.000443331						1761	0.00123518						1761	-0.000606704						1761	0.0556677						1761	0.000263222						1761	-0.00130834						1761	-0.00028267						1761
1762	0.000440581						1762	0.00103178						1762	-0.000617759						1762	0.0531607						1762	0.000389169						1762	-0.00121131						1762	-0.000290714						1762
1763	0.000478878						1763	0.000828389						1763	-0.000628814						1763	0.0508537						1763	0.000415116						1763	-0.00111427						1763	-0.000298758						1763
1764	0.000517175						1764	0.000724994						1764	-0.000539869						1764	0.0486467						1764	0.000341064						1764	-0.000917235						1764	-0.000306802						1764
1765	0.000555473						1765	0.000621599						1765	-0.000550924						1765	0.0466396						1765	0.000367011						1765	-0.000820199						1765	-0.000314846						1765
1766	0.00049377						1766	0.000518204						1766	-0.000461978						1766	0.0447326						1766	0.000392958						1766	-0.000623164						1766	-0.000422891						1766
1767	0.000432068						1767	0.000414809						1767	-0.000473033						1767	0.0428256						1767	0.000318906						1767	-0.000526128						1767	-0.000430935						1767
1768	0.000370365						1768	0.000311414						1768	-0.000484088						1768	0.0411186						1768	0.000244853						1768	-0.000329093						1768	-0.000438979						1768
1769	0.000308663						1769	0.000108019						1769	-0.000395143						1769	0.0395116						1769	0.0002708						1769	-0.000132058						1769	-0.000447023						1769
1770	0.00024696						1770	4.62446e-06						1770	-0.000306198						1770	0.0380045						1770	0.000196748						1770	-3.50221e-05						1770	-0.000455067						1770
1771	0.000185258						1771	-9.87705e-05						1771	-0.000217253						1771	0.0364975						1771	0.000222695						1771	0.000162013						1771	-0.000463111						1771
1772	0.000223555						1772	-0.000102165						1772	-0.000128307						1772	0.0350905						1772	0.000248642						1772	0.000259049						1772	-0.000371155						1772
1773	0.000161853						1773	-0.00020556						1773	-3.93622e-05						1773	0.0337835						1773	0.00027459						1773	0.000256084						1773	-0.000379199						1773
1774	0.00010015						1774	-0.000208955						1774	-5.04171e-05						1774	0.0325765						1774	0.000300537						1774	0.00025312						1774	-0.000387243						1774
1775	3.84479e-05						1775	-0.000148211						1775	3.85281e-05						1775	0.0313694						1775	0.000326484						1775	0.000250155						1775	-0.000395288						1775
1776	-0.000123255						1776	-8.74673e-05						1776	2.74732e-05						1776	0.0302624						1776	0.000352432						1776	0.00034719						1776	-0.000303332						1776
1777	-0.000184957						1777	-2.67233e-05						1777	1.64184e-05						1777	0.0291554						1777	0.000278379						1777	0.000344226						1777	-0.000311376						1777
1778	-0.00034666						1778	3.40207e-05						1778	5.36356e-06						1778	0.0280484						1778	0.000304326						1778	0.000341261						1778	-0.00031942						1778
1779	-0.000408362						1779	-5.23536e-06						1779	-5.69128e-06						1779	0.0270414						1779	0.000230274						1779	0.000338297						1779	-0.000327464						1779
1780	-0.000570065						1780	-4.44914e-05						1780	-1.67461e-05						1780	0.0260343						1780	0.000256221						1780	0.000435332						1780	-0.000235508						1780
1781	-0.000631767						1781	1.62526e-05						1781	7.2199e-05						1781	0.0251273						1781	0.000288766						1781	0.000432368						1781	-0.000143552						1781
1782	-0.00069347						1782	7.69966e-05						1782	0.000161144						1782	0.0244203						1782	0.000325995						1782	0.000429403						1782	-5.15964e-05						1782
1783	-0.000655172						1783	0.000137741						1783	0.000150089						1783	0.0236133						1783	0.000263225						1783	0.000426438						1783	4.03595e-05						1783
1784	-0.000716875						1784	0.000198485						1784	0.000239035						1784	0.0229062						1784	0.000200454						1784	0.000323474						1784	0.000132315						1784
1785	-0.000678577						1785	0.000159228						1785	0.00022798						1785	0.0222992						1785	0.000137684						1785	0.000320509						1785	0.000224271						1785
1786	-0.00074028						1786	0.000219972						1786	0.000116925						1786	0.0216922						1786	0.000174914						1786	0.000317545						1786	0.000316227						1786
1787	-0.000701982						1787	0.000180716						1787	0.00010587						1787	0.0210852						1787	0.000112143						1787	0.00041458						1787	0.000408183						1787
1788	-0.000663685						1788	0.00014146						1788	9.48152e-05						1788	0.0204782						1788	4.93729e-05						1788	0.000411616						1788	0.000500139						1788
1789	-0.000625387						1789	0.000102204						1789	0.00018376						1789	0.0199711						1789	-1.33975e-05						1789	0.000408651						1789	0.000492095						1789
1790	-0.00058709						1790	6.29483e-05						1790	0.000272705						1790	0.0194641						1790	2.38321e-05						1790	0.000505686						1790	0.000584051						1790
1791	-0.000548792						1791	2.36923e-05						1791	0.000461651						1791	0.0189571						1791	-3.89382e-05						1791	0.000502722						1791	0.000776007						1791
1792	-0.000510495						1792	-1.55637e-05						1792	0.000550596						1792	0.0184501						1792	-1.70863e-06						1792	0.000599757						1792	0.000867963						1792
1793	-0.000372197						1793	4.51803e-05						1793	0.000639541						1793	0.0180431						1793	-6.4479e-05						1793	0.000596793						1793	0.000859918						1793
1794	-0.0002339						1794	5.92423e-06						1794	0.000628486						1794	0.017536						1794	-2.72494e-05						1794	0.000593828						1794	0.000951874						1794
1795	-9.56023e-05						1795	-3.33318e-05						1795	0.000617431						1795	0.017129						1795	-9.00198e-05						1795	0.000590864						1795	0.00094383						1795
1796	-5.73049e-05						1796	-7.25878e-05						1796	0.000606376						1796	0.016722						1796	-0.00015279						1796	0.000587899						1796	0.000835786						1796
1797	8.09926e-05						1797	-0.000111844						1797	0.000595322						1797	0.016215						1797	-0.000215561						1797	0.000484934						1797	0.000827742						1797
1798	0.00021929						1798	-0.0001511						1798	0.000684267						1798	0.015708						1798	-0.000178331						1798	0.00048197						1798	0.000719698						1798
1799	0.000257588						1799	-0.000290356						1799	0.000673212						1799	0.0152009						1799	-0.000141101						1799	0.000479005						1799	0.000611654						1799
1800	0.000295885						1800	-0.000329612						1800	0.000762157						1800	0.0147939						1800	-0.000103872						1800	0.000476041						1800	0.00060361						1800
1801	0.000334183						1801	-0.000430058						1801	0.000769816						1801	0.0142869						1801	3.33579e-05						1801	0.000478089						1801	0.000652028						1801
1802	0.00037248						1802	-0.000530505						1802	0.000877475						1802	0.0138799						1802	7.05875e-05						1802	0.000580137						1802	0.000600446						1802
1803	0.000410778						1803	-0.000630952						1803	0.000885134						1803	0.0133729						1803	0.000107817						1803	0.000582185						1803	0.000548865						1803
1804	0.000449075						1804	-0.000831398						1804	0.000892793						1804	0.0129658						1804	0.000145047						1804	0.000484233						1804	0.000597283						1804
1805	0.000487373						1805	-0.000931845						1805	0.000900452						1805	0.0125588						1805	0.000182276						1805	0.000486281						1805	0.000545701						1805
1806	0.00042567						1806	-0.00103229						1806	0.000908111						1806	0.0121518						1806	0.000119506						1806	0.000488329						1806	0.00049412						1806
1807	0.000463968						1807	-0.00113274						1807	0.00091577						1807	0.0117448						1807	5.67355e-05						1807	0.000490377						1807	0.000342538						1807
1808	0.000402265						1808	-0.00123318						1808	0.000923429						1808	0.0114377						1808	-6.03487e-06						1808	0.000592425						1808	0.000290956						1808
1809	0.000340563						1809	-0.00133363						1809	0.00103109						1809	0.0111307						1809	3.11947e-05						1809	0.000594473						1809	0.000339375						1809
1810	0.00027886						1810	-0.00133408						1810	0.00103875						1810	0.0107237						1810	-3.15756e-05						1810	0.000596521						1810	0.000387793						1810
1811	0.000217157						1811	-0.00143452						1811	0.00114641						1811	0.0104167						1811	5.65397e-06						1811	0.000698569						1811	0.000336211						1811
1812	0.000155455						1812	-0.00143497						1812	0.00135406						1812	0.0101097						1812	4.28836e-05						1812	0.00100062						1812	0.00028463						1812
1813	9.37525e-05						1813	-0.00123542						1813	0.00226172						1813	0.00980264						1813	8.01132e-05						1813	0.00170266						1813	0.000233048						1813
1814	0.00013205						1814	-0.000635863						1814	0.00426938						1814	0.00949562						1814	0.000117343						1814	0.00310471						1814	0.000581466						1814
1815	7.03475e-05						1815	0.00066369						1815	0.00787704						1815	0.0091886						1815	5.45724e-05						1815	0.00570676						1815	0.00169554						1815
1816	8.64494e-06						1816	0.00296324						1816	0.0133847						1816	0.00888158						1816	9.1802e-05						1816	0.00980881						1816	0.00420466						1816
1817	-5.30576e-05						1817	0.0061628						1817	0.0207924						1817	0.00857456						1817	0.000129032						1817	0.0153109						1817	0.00851379						1817
1818	-0.00011476						1818	0.0103624						1818	0.0299						1818	0.00836754						1818	6.62612e-05						1818	0.0222129						1818	0.0148229						1818
1819	-0.000176463						1819	0.0152619						1819	0.0404077						1819	0.00816052						1819	0.000103491						1819	0.030315						1819	0.023032						1819
1820	-0.000238165						1820	0.0207615						1820	0.0519153						1820	0.0079535						1820	4.07205e-05						1820	0.039217						1820	0.0329412						1820
1821	-0.000231473						1821	0.026761						1821	0.064323						1821	0.00764648						1821	4.99605e-05						1821	0.048719						1821	0.0442503						1821
1822	-0.000324781						1822	0.0328606						1822	0.0774307						1822	0.00733946						1822	5.92005e-05						1822	0.0589211						1822	0.0568594						1822
1823	-0.00041809						1823	0.0392601						1823	0.0910383						1823	0.00703244						1823	6.84405e-05						1823	0.0695231						1823	0.0705685						1823
1824	-0.000511398						1824	0.0457597						1824	0.105146						1824	0.00672542						1824	0.00017768						1824	0.0805252						1824	0.0850777						1824
1825	-0.000704706						1825	0.0523592						1825	0.119654						1825	0.0064184						1825	0.00018692						1825	0.0918272						1825	0.100387						1825
1826	-0.000798014						1826	0.0589588						1826	0.134361						1826	0.00611138						1826	0.000196161						1826	0.103329						1826	0.116296						1826
1827	-0.000891322						1827	0.0654583						1827	0.148869						1827	0.00580435						1827	0.000205401						1827	0.114731						1827	0.132605						1827
1828	-0.00098463						1828	0.0715579						1828	0.162677						1828	0.00559733						1828	0.000214641						1828	0.125733						1828	0.149014						1828
1829	-0.00117794						1829	0.0770574						1829	0.175184						1829	0.00539031						1829	0.000223881						1829	0.135835						1829	0.165023						1829
1830	-0.00127125						1830	0.081657						1830	0.185592						1830	0.00518329						1830	0.000233121						1830	0.144437						1830	0.180132						1830
1831	-0.00146455						1831	0.0850565						1831	0.1936						1831	0.00497627						1831	0.000142361						1831	0.15134						1831	0.193542						1831
1832	-0.00155786						1832	0.0872561						1832	0.199207						1832	0.00476925						1832	5.16006e-05						1832	0.156442						1832	0.204851						1832
1833	-0.00155117						1833	0.0882557						1833	0.202515						1833	0.00456223						1833	-3.91594e-05						1833	0.159844						1833	0.21386						1833
1834	-0.00134448						1834	0.0882552						1834	0.203823						1834	0.00425521						1834	-2.99194e-05						1834	0.161546						1834	0.220569						1834
1835	-0.000637787						1835	0.0873548						1835	0.20343						1835	0.00414819						1835	0.000179321						1835	0.162048						1835	0.224978						1835
1836	0.000868904						1836	0.0859543						1836	0.201438						1836	0.00394117						1836	-0.000272644						1836	0.16125						1836	0.227487						1836
1837	0.0030756						1837	0.0839539						1837	0.198246						1837	0.00383415						1837	0.000904215						1837	0.159452						1837	0.228196						1837
1838	0.00618229						1838	0.0816534						1838	0.193753						1838	0.00362713						1838	0.00248107						1838	0.156554						1838	0.227205						1838
1839	0.00988898						1839	0.078953						1839	0.188061						1839	0.00352011						1839	0.00455793						1839	0.152656						1839	0.224715						1839
1840	0.0140957						1840	0.0759525						1840	0.181369						1840	0.00331309						1840	0.00703479						1840	0.148058						1840	0.220924						1840
1841	0.0188024						1841	0.0728521						1841	0.173876						1841	0.00310606						1841	0.00961165						1841	0.14276						1841	0.216033						1841
1842	0.0237091						1842	0.0695516						1842	0.165684						1842	0.00289904						1842	0.0124885						1842	0.136862						1842	0.210142						1842
1843	0.0289157						1843	0.0663512						1843	0.157091						1843	0.00279202						1843	0.0154654						1843	0.130564						1843	0.203551						1843
1844	0.0343224						1844	0.0630507						1844	0.148299						1844	0.002585						1844	0.0185422						1844	0.123866						1844	0.19646						1844
1845	0.0398291						1845	0.0599503						1845	0.139407						1845	0.00247798						1845	0.0216191						1845	0.117068						1845	0.188869						1845
1846	0.0454358						1846	0.0570498						1846	0.130614						1846	0.00237096						1846	0.0247959						1846	0.11017						1846	0.180978						1846
1847	0.0510425						1847	0.0541494						1847	0.121922						1847	0.00226394						1847	0.0280728						1847	0.103172						1847	0.172988						1847
1848	0.0565492						1848	0.051549						1848	0.11353						1848	0.00215692						1848	0.0313497						1848	0.0962743						1848	0.164897						1848
1849	0.0617559						1849	0.0490485						1849	0.105337						1849	0.0019499						1849	0.0344265						1849	0.0895764						1849	0.156906						1849
1850	0.0662626						1850	0.0467481						1850	0.0975451						1850	0.00184288						1850	0.0372034						1850	0.0829784						1850	0.148815						1850
1851	0.0700693						1851	0.0445476						1851	0.0901528						1851	0.00163586						1851	0.0393802						1851	0.0766805						1851	0.140924						1851
1852	0.072876						1852	0.0425472						1852	0.0830604						1852	0.00142884						1852	0.0408571						1852	0.0706825						1852	0.133233						1852
1853	0.0746827						1853	0.0405467						1853	0.0764681						1853	0.00122182						1853	0.0417339						1853	0.0649846						1853	0.125742						1853
1854	0.0756894						1854	0.0388463						1854	0.0703757						1854	0.00111479						1854	0.0420108						1854	0.0596866						1854	0.118551						1854
1855	0.075996						1855	0.0371458						1855	0.0646834						1855	0.00100777						1855	0.0418877						1855	0.0545887						1855	0.111661						1855
1856	0.0757027						1856	0.0356454						1856	0.0593911						1856	0.00100075						1856	0.0412645						1856	0.0499907						1856	0.10507						1856
1857	0.0749094						1857	0.0341449						1857	0.0544987						1857	0.00101288						1857	0.0404414						1857	0.0456928						1857	0.0987788						1857
1858	0.0736161						1858	0.0327445						1858	0.0500064						1858	0.00103241						1858	0.0393182						1858	0.0415948						1858	0.0928879						1858
1859	0.0719228						1859	0.031444						1859	0.045914						1859	0.000951943						1859	0.0378951						1859	0.0378969						1859	0.0872971						1859
1860	0.0699295						1860	0.0301436						1860	0.0421217						1860	0.000971476						1860	0.036372						1860	0.0344989						1860	0.0820062						1860
1861	0.0677362						1861	0.0289431						1861	0.0385294						1861	0.000891008						1861	0.0347488						1861	0.031301						1861	0.0770153						1861
1862	0.0652429						1862	0.0277427						1862	0.035237						1862	0.00081054						1862	0.0329257						1862	0.028403						1862	0.0722244						1862
1863	0.0626496						1863	0.0265423						1863	0.0321447						1863	0.000830073						1863	0.0311025						1863	0.0257051						1863	0.0678336						1863
1864	0.0599563						1864	0.0253418						1864	0.0293523						1864	0.000749605						1864	0.0291794						1864	0.0233071						1864	0.0635427						1864
1865	0.057163						1865	0.0241414						1865	0.02686						1865	0.000769137						1865	0.0273562						1865	0.0210092						1865	0.0595518						1865
1866	0.0543697						1866	0.0230409						1866	0.0244676						1866	0.00068867						1866	0.0255331						1866	0.0189112						1866	0.0557609						1866
1867	0.0515764						1867	0.0219405						1867	0.0223753						1867	0.000708202						1867	0.02391						1867	0.0171133						1867	0.0522701						1867
1868	0.048783						1868	0.02084						1868	0.020283						1868	0.000727735						1868	0.0222868						1868	0.0154153						1868	0.0489792						1868
1869	0.0460897						1869	0.0197396						1869	0.0184906						1869	0.000747267						1869	0.0207637						1869	0.0138174						1869	0.0458883						1869
1870	0.0434964						1870	0.0188391						1870	0.0167983						1870	0.000666799						1870	0.0193405						1870	0.0124194						1870	0.0429974						1870
1871	0.0410031						1871	0.0178387						1871	0.0152059						1871	0.000586332						1871	0.0181174						1871	0.0111215						1871	0.0403066						1871
1872	0.0387098						1872	0.0170382						1872	0.0138136						1872	0.000505864						1872	0.0168942						1872	0.0099235						1872	0.0377157						1872
1873	0.0365165						1873	0.0161378						1873	0.0125213						1873	0.000425396						1873	0.0157711						1873	0.00882555						1873	0.0352248						1873
1874	0.0345232						1874	0.0153373						1874	0.0113289						1874	0.000344929						1874	0.014848						1874	0.00782759						1874	0.0329339						1874
1875	0.0326299						1875	0.0145369						1875	0.0102366						1875	0.000364461						1875	0.0139248						1875	0.00702964						1875	0.0307431						1875
1876	0.0308366						1876	0.0138365						1876	0.00924424						1876	0.000383993						1876	0.0132017						1876	0.00623169						1876	0.0286522						1876
1877	0.0292433						1877	0.013236						1877	0.0084519						1877	0.000303526						1877	0.0124785						1877	0.00563374						1877	0.0267613						1877
1878	0.02765						1878	0.0126356						1878	0.00765956						1878	0.000223058						1878	0.0118554						1878	0.00503579						1878	0.0250704						1878
1879	0.0261567						1879	0.0122351						1879	0.00706722						1879	0.00024259						1879	0.0112323						1879	0.00453783						1879	0.0234796						1879
1880	0.0248633						1880	0.0118347						1880	0.00647488						1880	0.000162123						1880	0.0107091						1880	0.00403988						1880	0.0220887						1880
1881	0.02357						1881	0.0114342						1881	0.00588253						1881	8.1655e-05						1881	0.010186						1881	0.00364193						1881	0.0206978						1881
1882	0.0224767						1882	0.0111338						1882	0.00549019						1882	0.000101187						1882	0.00976283						1882	0.00334398						1882	0.0194069						1882
1883	0.0213834						1883	0.0108333						1883	0.00509785						1883	0.00012072						1883	0.00923969						1883	0.00294603						1883	0.0182161						1883
1884	0.0203901						1884	0.0106329						1884	0.00470551						1884	0.000140252						1884	0.00871655						1884	0.00254807						1884	0.0171252						1884
1885	0.0194968						1885	0.0104324						1885	0.00451317						1885	5.97843e-05						1885	0.0081934						1885	0.00225012						1885	0.0161343						1885
1886	0.0186035						1886	0.010132						1886	0.00432083						1886	7.93167e-05						1886	0.00767026						1886	0.00205217						1886	0.0151434						1886
1887	0.0178102						1887	0.00993154						1887	0.00412849						1887	9.8849e-05						1887	0.00714712						1887	0.00185422						1887	0.0142526						1887
1888	0.0170169						1888	0.00983109						1888	0.00393615						1888	0.000118381						1888	0.00662398						1888	0.00165627						1888	0.0135617						1888
1889	0.0161236						1889	0.00963065						1889	0.00374381						1889	3.79137e-05						1889	0.00610084						1889	0.00145832						1889	0.0128708						1889
1890	0.0154303						1890	0.0094302						1890	0.00355146						1890	-4.2554e-05						1890	0.00557769						1890	0.00136036						1890	0.0122799						1890
1891	0.014637						1891	0.00922975						1891	0.00345912						1891	-0.000123022						1891	0.00505455						1891	0.00116241						1891	0.0116891						1891
1892	0.0139436						1892	0.00892931						1892	0.00336678						1892	-0.000203489						1892	0.00453141						1892	0.000964459						1892	0.0110982						1892
1893	0.0133503						1893	0.00872886						1893	0.00317444						1893	-0.000283957						1893	0.00410827						1893	0.000766507						1893	0.0105073						1893
1894	0.012757						1894	0.00842841						1894	0.0029821						1894	-0.000264425						1894	0.00358513						1894	0.000568555						1894	0.00991645						1894
1895	0.0121637						1895	0.00812797						1895	0.00288976						1895	-0.000244892						1895	0.00316198						1895	0.000470603						1895	0.00942557						1895
1896	0.0116704						1896	0.00782752						1896	0.00269742						1896	-0.00032536						1896	0.00263884						1896	0.000272651						1896	0.0089347						1896
1897	0.0111771						1897	0.00762707						1897	0.00260508						1897	-0.000305828						1897	0.0022157						1897	0.000174699						1897	0.00854382						1897
1898	0.0106838						1898	0.00732663						1898	0.00251274						1898	-0.000386295						1898	0.00179256						1898	7.67472e-05						1898	0.00805295						1898
1899	0.0102905						1899	0.00702618						1899	0.0024204						1899	-0.000366763						1899	0.00146942						1899	-2.12047e-05						1899	0.00766207						1899
1900	0.00979718						1900	0.00672573						1900	0.00222805						1900	-0.000447231						1900	0.00114627						1900	-0.000119157						1900	0.0073712						1900
1901	0.00940387						1901	0.00642529						1901	0.00203571						1901	-0.000427698						1901	0.000823133						1901	-0.000217109						1901	0.00688033						1901
1902	0.00901057						1902	0.00612484						1902	0.00184337						1902	-0.000508166						1902	0.000599991						1902	-0.000315061						1902	0.00658945						1902
1903	0.00871726						1903	0.00572439						1903	0.00165103						1903	-0.000588633						1903	0.000376849						1903	-0.000513013						1903	0.00619858						1903
1904	0.00842395						1904	0.00552395						1904	0.00145869						1904	-0.000569101						1904	0.000153707						1904	-0.000610965						1904	0.0058077						1904
1905	0.00813064						1905	0.0053235						1905	0.00136635						1905	-0.000549569						1905	-6.94347e-05						1905	-0.000708917						1905	0.00551683						1905
1906	0.00793733						1906	0.00512305						1906	0.00127401						1906	-0.000530036						1906	-0.000132556						1906	-0.000806869						1906	0.00522595						1906
1907	0.00774403						1907	0.00502261						1907	0.00118167						1907	-0.000510504						1907	-9.61635e-05						1907	-0.000904821						1907	0.00503508						1907
1908	0.00765072						1908	0.00482216						1908	0.00108933						1908	-0.000490972						1908	-5.97711e-05						1908	-0.00100277						1908	0.0047442						1908
1909	0.00755741						1909	0.00472172						1909	0.000996985						1909	-0.000471439						1909	7.66213e-05						1909	-0.00100072						1909	0.00465333						1909
1910	0.0074641						1910	0.00452127						1910	0.000904644						1910	-0.000451907						1910	0.000113014						1910	-0.00109868						1910	0.00436245						1910
1911	0.00737079						1911	0.00432082						1911	0.000812303						1911	-0.000432375						1911	0.000188383						1911	-0.00109663						1911	0.00417158						1911
1912	0.00727748						1912	0.00422038						1912	0.000719962						1912	-0.000512842						1912	0.000149734						1912	-0.00105807						1912	0.0039807						1912
1913	0.00708418						1913	0.00401993						1913	0.000527621						1913	-0.00049331						1913	0.000211084						1913	-0.00111951						1913	0.00368983						1913
1914	0.00699087						1914	0.00391948						1914	0.00043528						1914	-0.000473778						1914	0.000172435						1914	-0.00108095						1914	0.00339896						1914
1915	0.00689756						1915	0.00381904						1915	0.000442939						1915	-0.000554245						1915	0.000233785						1915	-0.000942393						1915	0.00310808						1915
1916	0.00680425						1916	0.00381859						1916	0.000435883						1916	-0.000434713						1916	0.000295136						1916	-0.000903834						1916	0.00291721						1916
1917	0.00681094						1917	0.00371814						1917	0.000328826						1917	-0.000415181						1917	0.000356487						1917	-0.000765275						1917	0.00272633						1917
1918	0.00671764						1918	0.0036177						1918	0.000321769						1918	-0.000395648						1918	0.000417837						1918	-0.000726716						1918	0.00253546						1918
1919	0.00662433						1919	0.00351725						1919	0.000214712						1919	-0.000376116						1919	0.000379188						1919	-0.000588157						1919	0.00224458						1919
1920	0.00643102						1920	0.0034168						1920	0.000107655						1920	-0.000356584						1920	0.000340538						1920	-0.000449599						1920	0.00205371						1920
1921	0.00633771						1921	0.00321636						1921	5.9852e-07						1921	-0.000337051						1921	0.000301889						1921	-0.00031104						1921	0.00196283						1921
1922	0.0061444						1922	0.00311591						1922	-6.45828e-06						1922	-0.000217519						1922	0.000263239						1922	-0.000272481						1922	0.00187196						1922
1923	0.00595109						1923	0.00291546						1923	-0.000113515						1923	-0.000197987						1923	0.00032459						1923	-0.000233922						1923	0.00168108						1923
1924	0.00575779						1924	0.00281502						1924	-0.000120572						1924	-7.84543e-05						1924	0.00038594						1924	-0.000195363						1924	0.00149021						1924
1925	0.00546448						1925	0.00271457						1925	-0.000127629						1925	4.1078e-05						1925	0.000347291						1925	-0.000256804						1925	0.00129934						1925
1926	0.00527117						1926	0.00261412						1926	-0.000134685						1926	0.00016061						1926	0.000308642						1926	-0.000218245						1926	0.00110846						1926
1927	0.00507786						1927	0.00251368						1927	-0.000141742						1927	0.000380143						1927	0.000269992						1927	-0.000179686						1927	0.00101759						1927
1928	0.00488455						1928	0.00241323						1928	-0.000148799						1928	0.000399675						1928	0.000131343						1928	-0.000141128						1928	0.000926712						1928
1929	0.00459125						1929	0.00231278						1929	-0.000155856						1929	0.000519207						1929	9.26933e-05						1929	-0.000202569						1929	0.000835837						1929
1930	0.00439794						1930	0.00211234						1930	-0.000162913						1930	0.00053874						1930	-4.59561e-05						1930	-0.00026401						1930	0.000744962						1930
1931	0.00410463						1931	0.00201189						1931	-0.000169969						1931	0.000658272						1931	-8.46055e-05						1931	-0.000325451						1931	0.000754088						1931
1932	0.00391132						1932	0.00191145						1932	-0.000177026						1932	0.000677804						1932	-0.000123255						1932	-0.000386892						1932	0.000763213						1932
1933	0.00371801						1933	0.001811						1933	-0.000184083						1933	0.000697337						1933	-0.000161904						1933	-0.000448333						1933	0.000672339						1933
1934	0.00352471						1934	0.00161055						1934	-0.00019114						1934	0.000716869						1934	-0.000100554						1934	-0.000409774						1934	0.000681464						1934
1935	0.0033314						1935	0.00151011						1935	-0.000198197						1935	0.000836401						1935	-3.92032e-05						1935	-0.000471215						1935	0.00059059						1935
1936	0.00323809						1936	0.00140966						1936	-0.000105254						1936	0.000855934						1936	-7.78527e-05						1936	-0.000432657						1936	0.000599715						1936
1937	0.00314478						1937	0.00130921						1937	-0.00011231						1937	0.000875466						1937	-1.70436e-05						1937	-0.000394098						1937	0.00050884						1937
1938	0.00305147						1938	0.00120877						1938	-0.000119367						1938	0.000894998						1938	-0.000111518						1938	-0.000255539						1938	0.000517966						1938
1939	0.00295816						1939	0.00100832						1939	-0.000126424						1939	0.000814531						1939	-0.000105993						1939	-0.00021698						1939	0.000427091						1939
1940	0.00286486						1940	0.000907873						1940	-0.000133481						1940	0.000734063						1940	-0.000100468						1940	-7.8421e-05						1940	0.000436217						1940
1941	0.00277155						1941	0.000807426						1941	-4.05375e-05						1941	0.000653596						1941	5.05687e-06						1941	-3.98621e-05						1941	0.000445342						1941
1942	0.00277824						1942	0.00070698						1942	-4.75943e-05						1942	0.000473128						1942	0.000110582						1942	9.86967e-05						1942	0.000454468						1942
1943	0.00268493						1943	0.000506533						1943	4.53489e-05						1943	0.00039266						1943	0.000116107						1943	0.000237256						1943	0.000463593						1943
1944	0.00269162						1944	0.000406087						1944	3.82921e-05						1944	0.000312193						1944	0.000121632						1944	0.000475814						1944	0.000472718						1944
1945	0.00259832						1945	0.00020564						1945	3.12353e-05						1945	0.000331725						1945	0.000127157						1945	0.000614373						1945	0.000477564						1945
1946	0.00260501						1946	0.000105193						1946	2.41785e-05						1946	0.000351257						1946	0.000132682						1946	0.000752932						1946	0.000376584						1946
1947	0.0025117						1947	4.74693e-06						1947	1.71217e-05						1947	0.00027079						1947	0.000138208						1947	0.000991491						1947	0.000375603						1947
1948	0.00241839						1948	-9.56996e-05						1948	-8.99351e-05						1948	0.000290322						1948	0.000143733						1948	0.00113005						1948	0.000374622						1948
1949	0.00232508						1949	-0.000196146						1949	-9.69919e-05						1949	0.000209854						1949	0.000149258						1949	0.00136861						1949	0.000373642						1949
1950	0.00233177						1950	-0.000296593						1950	-0.000104049						1950	0.000129387						1950	0.000154783						1950	0.00150717						1950	0.000372661						1950
1951	0.00223847						1951	-0.000297039						1951	-0.000211106						1951	5.66593e-06						1951	0.000160308						1951	0.00164573						1951	0.000271681						1951
1952	0.00214516						1952	-0.000397486						1952	-0.000218162						1952	-1.80547e-05						1952	0.000165833						1952	0.00178429						1952	0.0002707						1952
1953	0.00215185						1953	-0.000397932						1953	-0.000325219						1953	-0.000141775						1953	0.000271358						1953	0.00192284						1953	0.000269719						1953
1954	0.00205854						1954	-0.000398379						1954	-0.000332276						1954	-0.000165496						1954	0.000276883						1954	0.0019614						1954	0.000268739						1954
1955	0.00206523						1955	-0.000339515						1955	-0.000339333						1955	-0.000189217						1955	0.000182408						1955	0.00199996						1955	0.000267758						1955
1956	0.00197193						1956	-0.000380652						1956	-0.00024639						1956	-0.000212937						1956	0.000187934						1956	0.00203852						1956	0.000366778						1956
1957	0.00187862						1957	-0.000321788						1957	-0.000253446						1957	-0.000236658						1957	9.34587e-05						1957	0.00207708						1957	0.000365797						1957
1958	0.00178531						1958	-0.000262925						1958	-0.000260503						1958	-0.000360379						1958	9.89838e-05						1958	0.00211564						1958	0.000364816						1958
1959	0.001692						1959	-0.000204061						1959	-0.00026756						1959	-0.000384099						1959	0.000104509						1959	0.0020542						1959	0.000463836						1959
1960	0.00159869						1960	-0.000145197						1960	-0.000274617						1960	-0.00040782						1960	0.000110034						1960	0.00199276						1960	0.000462855						1960
1961	0.00150539						1961	-8.63338e-05						1961	-0.000281674						1961	-0.000531541						1961	0.000115559						1961	0.00183132						1961	0.000461874						1961
1962	0.00141208						1962	7.25298e-05						1962	-0.00018873						1962	-0.000555261						1962	0.000121084						1962	0.00176987						1962	0.000460894						1962
1963	0.00131877						1963	0.000131393						1963	-9.57872e-05						1963	-0.000578982						1963	2.66094e-05						1963	0.00150843						1963	0.000459913						1963
1964	0.00122546						1964	0.000190257						1964	-2.84396e-06						1964	-0.000102703						1964	3.21345e-05						1964	0.00134699						1964	0.000458933						1964
1965	0.00113215						1965	0.000249121						1965	9.00992e-05						1965	0.00107358						1965	3.76596e-05						1965	0.00118555						1965	0.000457952						1965
1966	0.000938844						1966	0.000307984						1966	0.000183042						1966	0.00344986						1966	4.31847e-05						1966	0.00092411						1966	0.000456971						1966
1967	0.000845536						1967	0.000366848						1967	0.000275986						1967	0.00732614						1967	4.87098e-05						1967	0.000762669						1967	0.000455991						1967
1968	0.000652228						1968	0.000425711						1968	0.000368929						1968	0.0127024						1968	5.4235e-05						1968	0.000501227						1968	0.00035501						1968
1969	0.00055892						1969	0.000484575						1969	0.000361872						1969	0.0194787						1969	0.00015976						1969	0.000339786						1969	0.00025403						1969
1970	0.000465612						1970	0.000543438						1970	0.000354815						1970	0.027555						1970	0.000265285						1970	7.83452e-05						1970	0.000253049						1970
1971	0.000472304						1971	0.000502302						1971	0.000347758						1971	0.0365313						1971	0.00027081						1971	-8.30959e-05						1971	0.000252068						1971
1972	0.000378995						1972	0.000461166						1972	0.000340702						1972	0.0462075						1972	0.000376335						1972	-0.000144537						1972	0.000151088						1972
1973	0.000385687						1973	0.000420029						1973	0.000433645						1973	0.0565838						1973	0.000381861						1973	-0.000405978						1973	0.000150107						1973
1974	0.000292379						1974	0.000278893						1974	0.000426588						1974	0.0671601						1974	0.000387386						1974	-0.000567419						1974	0.000149127						1974
1975	0.000299071						1975	0.000237756						1975	0.000419531						1975	0.0779364						1975	0.000392911						1975	-0.00072886						1975	4.8146e-05						1975
1976	0.000205763						1976	9.66199e-05						1976	0.000412474						1976	0.0889126						1976	0.000298436						1976	-0.000890301						1976	4.71654e-05						1976
1977	0.000212455						1977	5.54835e-05						1977	0.000305418						1977	0.0996889						1977	0.000303961						1977	-0.00105174						1977	4.61848e-05						1977
1978	0.000119146						1978	-8.56529e-05						1978	0.000298361						1978	0.110265						1978	0.000309486						1978	-0.00111318						1978	-5.47958e-05						1978
1979	2.58383e-05						1979	-0.000126789						1979	0.000291304						1979	0.120141						1979	0.000315011						1979	-0.00117462						1979	-5.57764e-05						1979
1980	3.25301e-05						1980	-6.79258e-05						1980	0.000184247						1980	0.128818						1980	0.000220536						1980	-0.00123607						1980	-0.000156757						1980
1981	6.47242e-05						1981	-0.000109062						1981	0.00017719						1981	0.135994						1981	0.000226061						1981	-0.00129751						1981	-0.000157738						1981
1982	-3.0818e-06						1982	-0.000150199						1982	0.000170134						1982	0.14117						1982	0.000131587						1982	-0.00135895						1982	-5.87183e-05						1982
1983	2.91122e-05						1983	-0.000191335						1983	6.30768e-05						1983	0.144447						1983	3.71117e-05						1983	-0.00132039						1983	-5.96989e-05						1983
1984	-3.86937e-05						1984	-0.000232471						1984	5.602e-05						1984	0.145723						1984	-5.73632e-05						1984	-0.00138183						1984	3.93205e-05						1984
1985	-6.49968e-06						1985	-0.000373608						1985	4.89632e-05						1985	0.145499						1985	-5.18381e-05						1985	-0.00134327						1985	3.83399e-05						1985
1986	-7.43056e-05						1986	-0.000314744						1986	4.19064e-05						1986	0.143775						1986	-0.000146313						1986	-0.00140471						1986	3.73593e-05						1986
1987	-4.21116e-05						1987	-0.000355881						1987	3.48496e-05						1987	0.140852						1987	-0.000140788						1987	-0.00136615						1987	3.63787e-05						1987
1988	-9.91756e-06						1988	-0.000197017						1988	2.77928e-05						1988	0.137028						1988	-0.000135263						1988	-0.00132759						1988	3.53981e-05						1988
1989	-7.77235e-05						1989	-0.000138154						1989	2.0736e-05						1989	0.132404						1989	-0.000129738						1989	-0.00118904						1989	3.44175e-05						1989
1990	-4.55295e-05						1990	-7.929e-05						1990	1.36792e-05						1990	0.127181						1990	-0.000124213						1990	-0.00105048						1990	3.34369e-05						1990
1991	-1.33354e-05						1991	7.95736e-05						1991	6.62239e-06						1991	0.121657						1991	-0.000118687						1991	-0.000911918						1991	0.000132456						1991
1992	-8.11414e-05						1992	3.84372e-05						1992	-4.34408e-07						1992	0.115733						1992	-0.000113162						1992	-0.000773359						1992	0.000231476						1992
1993	5.10526e-05						1993	9.73008e-05						1993	-0.000107491						1993	0.109809						1993	-7.63717e-06						1993	-0.000534801						1993	0.000330495						1993
1994	8.32467e-05						1994	5.61644e-05						1994	-0.000214548						1994	0.103786						1994	9.78879e-05						1994	-0.000396242						1994	0.000329514						1994
1995	0.000115441						1995	1.50279e-05						1995	-0.000221605						1995	0.098062						1995	0.000203413						1995	-0.000157683						1995	0.000328534						1995
[truncated: 3,205 more rows]
[truncated: 17 more columns]

## Sheet: Figure 2b,c
Figure 2b-c, raw data thermal shift assay, 2.5x SyproOrange
Temperature	2PT-NBD1	2PT-NBD1	2PT-NBD1+T2a	2PT-NBD1+T2a	2PT-NBD1+T4	2PT-NBD1+T4	2PT-NBD1+T8	2PT-NBD1+T8	2PT-NBD1+T27	2PT-NBD1+T27	T2a	T2a	T4	T4	T8	T8	T27	T27	F508del-2PT-NBD1	F508del-2PT-NBD1	F508del-2PT-NBD1+T2a	F508del-2PT-NBD1+T2a	F508del-2PT-NBD1+T4	F508del-2PT-NBD1+T4	F508del-2PT-NBD1+T8	F508del-2PT-NBD1+T8		Temperature	2PT-NBD1	2PT-NBD1	F508del-2PT-NBD1	F508del-2PT-NBD1	2PT-NBD1+ T2a	2PT-NBD1 + T2a	2PT-NBD1 + T4	2PT-NBD1+ T4	2PT-NBD1 + T8	2PT-NBD1+ T8	2PT-NBD1 + T27	2PT-NBD1 + T27	F508del-2PT-NBD1+ T2a	F508del-2PT-NBD1+ T2a	F508del-2PT-NBD1 + T27	F508del-2PT-NBD1 + T27	T2a	T2a	T4	T4	T8
10	10627.5	9927.98	11342	8657.27	13548.5	15643.2	6323.47	10715.5	9087.02	9601.73	5803.46	6319.6	5568.67	5617.1	6385.94	5668.28	5066.74	4824.86	7895.41	13028	8897.38	5957.59	6323.03	9801.49	14297.6	11822		10	8793.85	6297.89	8143.54	6453.42	10145.9	8565.31	11728.3	9706.36	9696.89	9662.34	9000.76	8608.33	9157.26	7517.7	6830.91	7057.68	6449.11	6446.8	6174.36	6840.3	6328.85
11	10743.3	10041.8	11286.8	8625.56	13240	15401.7	6285.97	10589.6	9037.1	9532.93	5759.97	6305.18	5476.84	5589.61	6289.53	5644.49	5048.04	4806.39	7904.97	12924.2	8774.75	5938.81	6307.32	9696.41	14063.9	11718		11	8659.77	6277.97	8048.27	6469.22	10002	8503.53	11557.9	9503.99	9550.33	9501.65	8854.54	8557.2	9026.67	7441.39	6833.99	7020.14	6356.06	6343.93	6094.63	6762.39	6242.9
12	10859.1	10155.5	11231.5	8593.85	12931.4	15160.1	6248.48	10463.8	8987.18	9464.13	5716.49	6290.77	5385.01	5562.13	6193.13	5620.7	5029.34	4787.93	7914.53	12820.5	8652.11	5920.04	6291.61	9591.34	13830.2	11613.9		12	8525.69	6258.06	7953	6485.02	9857.97	8441.76	11387.4	9301.62	9403.76	9340.96	8708.32	8506.08	8896.09	7365.08	6837.08	6982.6	6263.01	6241.06	6014.9	6684.48	6156.94
13	10974.9	10269.3	11176.2	8562.13	12622.8	14918.6	6210.98	10338	8937.26	9395.33	5673	6276.35	5293.18	5534.64	6096.73	5596.91	5010.63	4769.46	7924.09	12716.7	8529.48	5901.26	6275.91	9486.27	13596.5	11509.9		13	8391.62	6238.14	7857.73	6500.83	9713.99	8379.99	11217	9099.25	9257.19	9180.27	8562.1	8454.96	8765.5	7288.78	6840.16	6945.06	6169.95	6138.19	5935.17	6606.57	6070.99
14	11090.7	10383.1	11121	8530.42	12314.3	14677	6173.49	10212.2	8887.35	9326.53	5629.51	6261.94	5201.35	5507.16	6000.33	5573.13	4991.93	4750.99	7933.65	12613	8406.84	5882.48	6260.2	9381.19	13362.8	11405.9		14	8257.54	6218.22	7762.45	6516.63	9570	8318.22	11046.5	8896.88	9110.63	9019.59	8415.88	8403.84	8634.91	7212.47	6843.25	6907.51	6076.9	6035.32	5855.44	6528.67	5985.03
15	11206.5	10496.9	11065.7	8498.71	12005.7	14435.5	6135.99	10086.4	8837.43	9257.73	5586.02	6247.52	5109.52	5479.67	5903.93	5549.34	4973.23	4732.53	7943.21	12509.2	8284.21	5863.7	6244.5	9276.12	13129.1	11301.8		15	8123.47	6198.3	7667.18	6532.43	9426.02	8256.45	10876.1	8694.51	8964.06	8858.9	8269.66	8352.72	8504.32	7136.16	6846.33	6869.97	5983.85	5932.45	5775.71	6450.76	5899.08
16	11322.3	10610.7	11010.4	8467	11697.2	14193.9	6098.5	9960.56	8787.51	9188.93	5542.54	6233.1	5017.69	5452.18	5807.53	5525.55	4954.52	4714.06	7952.77	12405.5	8161.58	5844.92	6228.79	9171.04	12895.4	11197.8		16	7989.39	6178.38	7571.91	6548.24	9282.03	8194.68	10705.6	8492.14	8817.49	8698.21	8123.45	8301.6	8373.74	7059.86	6849.41	6832.43	5890.79	5829.59	5695.98	6372.85	5813.12
17	11416.4	10719.6	10948	8437.59	11414.9	13954.8	6062.13	9838.47	8741.51	9126.81	5500.08	6216.22	4931.15	5421.74	5712.81	5498.49	4936.68	4696.22	7962.57	12305.4	8046.07	5832.91	6222.84	9076.05	12677.3	11101.3		17	7859.9	6162.8	7481.66	6563.54	9133.31	8138.44	10541.9	8300.93	8676.7	8547.82	7985.99	8247.4	8248.07	6987.97	6850.87	6794.81	5798.74	5730.57	5620.2	6291.67	5731.8
18	11487.3	10823.1	10885.1	8410.35	11152.3	13721.2	6030.4	9720.96	8695.18	9071.12	5457.67	6196.92	4849.71	5388.65	5618.88	5468.36	4919.6	4679.69	7972.79	12208.8	7937.36	5824.85	6222.9	8988.39	12476.1	11013.2		18	7735.88	6151.16	7396.23	6578.71	8980.43	8084.11	10382.5	8119.16	8543.36	8406.42	7857.29	8192.29	8125.75	6920.89	6850.49	6757.73	5705.56	5635.87	5548.72	6206.82	5655.23
19	11538.2	10921.6	10824.9	8383.28	10902.5	13495.7	6001.54	9608.35	8646.08	9021.39	5414.55	6174.34	4772.93	5353.47	5525.04	5435.27	4903.35	4664.52	7986.69	12119	7836.25	5818.98	6225.64	8907.01	12290.9	10932.3		19	7617.51	6141.97	7315.73	6594.05	8825.06	8027.74	10224.5	7945.01	8418.99	8271.69	7736.72	8137.1	8006.15	6858.88	6847.64	6721.56	5612.48	5546.14	5480.84	6118.31	5584.32
20	11573.5	11015.3	10768.8	8355.56	10663.2	13279.2	5974.81	9500.25	8592.35	8976.4	5371.17	6148.56	4699.71	5316.61	5431.93	5399.44	4888.31	4651.31	8007.09	12039.5	7742.57	5814.89	6229.58	8832.63	12122	10858.5		20	7505.1	6135.48	7240.46	6608.58	8669.49	7966.14	10067.6	7778.02	8304.69	8143.37	7624.1	8082.06	7888.77	6801.5	6842.43	6686.28	5520.15	5462.11	5416.1	6025.43	5519.78
21	11599.7	11106.3	10716.9	8326.75	10431.3	13071.8	5948.42	9396.05	8533.84	8936.78	5327.82	6118.88	4630.34	5278.22	5340.33	5360.38	4874.36	4639.46	8035.37	11974.3	7655.42	5812.5	6232.82	8764.26	11969.6	10790.3		21	7399.8	6131.97	7170.49	6623.36	8515.11	7896.62	9911.05	7617.98	8200.22	8020.04	7518.82	8027.71	7773.19	6748.03	6834.68	6651.78	5428.52	5383.26	5354.12	5928.59	5461.67
22	11624.9	11197.6	10670.9	8296.65	10207.9	12873.5	5922.63	9295.02	8472.49	8903.18	5285.49	6085.46	4565.3	5238.45	5249.85	5318.44	4861.94	4629.13	8072.79	11927.7	7574.61	5811.75	6235.25	8704.16	11834.3	10728.2		22	7302.23	6131.47	7105.15	6638.74	8363.89	7818.76	9754.55	7463.84	8105.01	7901.04	7420.36	7973.62	7659.97	6698.23	6824.42	6618.81	5338.46	5309.68	5295.3	5828	5409.37
23	11655.2	11292.3	10630.7	8264.97	9993.73	12683.5	5896.69	9195.92	8409.85	8875.63	5244.17	6048.04	4504.21	5197.6	5160.78	5273.85	4851.23	4620.11	8121.78	11902.3	7499.59	5813.05	6236.53	8652.34	11718.8	10673.1		23	7212.92	6134.28	7044.09	6654.06	8217.43	7732.02	9599.03	7315.83	8019.17	7785.81	7328.25	7919.52	7550.21	6651.47	6812.03	6587.32	5251.71	5241.37	5239.84	5725.15	5363.76
24	11695.7	11393.8	10595.9	8232.4	9790.72	12501.5	5871.71	9098.1	8345.99	8854.99	5204.28	6007.42	4446.94	5156.27	5074.7	5227.05	4841.71	4612.4	8183.82	11899.3	7429.6	5816.24	6238.11	8610.46	11625.1	10627		24	7133.55	6140.55	6987.27	6670.25	8076.63	7637.28	9445.66	7173.43	7942.45	7675.17	7242.53	7865.32	7444.71	6607.76	6798	6557.77	5168.75	5178.25	5187.67	5621.98	5325.22
25	11752.3	11507	10567.1	8199.21	9599.01	12328.7	5847.57	9001.06	8281.68	8842.66	5165.92	5963.53	4394.07	5115.07	4991.54	5178.07	4833.11	4606.19	8261.85	11920.7	7364.63	5820.95	6239.49	8579.65	11555.1	10591.9		25	7065.77	6150.31	6935.08	6687.61	7941.7	7536.09	9293.37	7036.69	7874.56	7568.49	7162.97	7810.8	7344.42	6566.62	6782.31	6530.77	5090.57	5120	5139	5520.92	5294.54
26	11831.1	11637.4	10544.8	8165.34	9418.85	12163.4	5824.18	8903.67	8216.18	8838.32	5128.22	5916.24	4344.88	5074.18	4910.35	5127.43	4825.1	4600.86	8358.06	11970	7303.42	5826.66	6241.07	8562.21	11513.3	10572.2		26	7009.69	6163.04	6887.05	6704.98	7812.67	7430.41	9141.21	6905.71	7815.69	7466.2	7088.76	7755.08	7249.9	6527.68	6764.36	6505.92	5017.85	5066.44	5093.99	5423.64	5272.39
27	11938.4	11791.6	10528.8	8130.8	9249.06	12006	5801.31	8806.68	8149.88	8843.28	5091.05	5866.17	4298.92	5034.24	4832.13	5075.68	4817.89	4597.03	8475.76	12052.3	7245.81	5834.08	6242.99	8558.89	11506.7	10573.3		27	6966.48	6179.4	6844.74	6722.68	7690.37	7322.64	8989.83	6781.59	7766.99	7369.02	7020.33	7699	7161.96	6490.71	6745.15	6483.26	4951.41	5017.78	5053.06	5332.33	5260.22
28	12081.8	11977	10519.2	8095.43	9087.76	11857	5778.76	8710.61	8082.35	8859.01	5054.52	5813.82	4256.22	4995.58	4757.68	5023.48	4811.12	4594.66	8618.4	12173.6	7191.95	5842.38	6246.2	8574.21	11544.2	10602.8		28	6937.77	6199.11	6810.39	6742.14	7574.95	7214.59	8838.4	6664.67	7728.6	7277	6957.44	7642.36	7080.55	6455.88	6724.5	6462.42	4891.8	4973.71	5016.09	5248.48	5258.1
29	12269.1	12202	10517.2	8060.11	8935.18	11717.2	5756.07	8616.2	8014.5	8886.7	5018.41	5759.58	4216.46	4957.78	4685.94	4971.26	4805.14	4593.77	8791.97	12341.4	7141.48	5851.34	6251.4	8613.52	11638.5	10671		29	6924.75	6223.63	6786.37	6763.92	7466.7	7108.83	8686.33	6555.72	7700.67	7189.33	6899.79	7585.13	7005.93	6422.5	6702.78	6442.84	4838.45	4934.12	4982.89	5171.82	5265.45
30	12507	12473.9	10522.3	8024.83	8790.5	11587.1	5733.41	8523.64	7945.52	8927.01	4982.38	5704.13	4178.83	4921.22	4616.99	4919.79	4799.92	4594.81	9001.62	12566.3	7093.2	5860.58	6259.96	8684.63	11808.3	10791.7		30	6928.56	6253.78	6774.58	6789.75	7365.73	7006.83	8534.44	6455	7682.27	7106.21	6847.22	7528.22	6937.95	6390.49	6680.39	6424.03	4791.16	4898.54	4953.09	5102.53	5280.94
31	12805	12801.7	10535.1	7990.58	8654.75	11471.2	5711.6	8435.03	7878.01	8982.27	4947.3	5649.04	4143.83	4886.51	4552.21	4869.95	4796.65	4598.71	9254.13	12863.6	7048.43	5870.92	6274.26	8798.4	12076.6	10982.4		31	6952.3	6291.86	6780.62	6824.16	7273.64	6911.37	8384.55	6363.26	7673.21	7028.11	6801.01	7472.69	6877.15	6360.22	6659.32	6406.6	4750.21	4867.49	4927.07	5040.94	5303.31
32	13176.4	13197.7	10556.3	7957.86	8528.48	11370.6	5690.67	8350.71	7811.28	9053.8	4913.09	5593.76	4111.1	4853.55	4490.94	4822	4794.52	4604.8	9561.27	13257.6	7007.24	5881.32	6297.47	8970.52	12474.6	11266.5		32	6999.92	6338.61	6810.24	6871.32	7190.06	6823.03	8236.45	6279.67	7671.1	6954.85	6760.55	7418.34	6823.91	6331.49	6639.31	6390.48	4714.76	4840.57	4904.25	4986.8	5329.15
33	13636.9	13677.6	10587.4	7927.38	8412.77	11287	5670.9	8271.01	7746.23	9143.85	4879.75	5538.5	4080.4	4822.06	4433.42	4776.21	4793.91	4613.32	9936.59	13782.1	6969.87	5892.3	6332.53	9217.99	13035.1	11670.8		33	7076.43	6396.74	6871.56	6936.85	7115.52	6743.95	8091.07	6203.99	7673.35	6886.8	6725.87	7365.38	6778.44	6303.82	6621.7	6375.95	4684.39	4817.66	4883.51	4938.77	5355.52
34	14208.4	14261.6	10628.8	7898.2	8306.94	11222.6	5652.07	8196.05	7682.56	9255.89	4847.22	5482.17	4051.88	4792.8	4380.28	4732.54	4795.17	4623.87	10398.7	14486.7	6936.74	5904.31	6383.26	9560.35	13789.9	12224.5		34	7188.11	6467.6	6975.48	7027.47	7049.65	6674.28	7949.3	6135.46	7677.18	6824.56	6696.63	7314.34	6740.31	6277.45	6606.72	6362.17	4659.54	4798.5	4864.53	4897.12	5380.3
35	14918.1	14976.8	10683.4	7871.15	8213.17	11179.5	5634.42	8127.22	7621.38	9395.4	4815.76	5423.96	4025.37	4765	4331.7	4691.07	4798.31	4636.2	10973.6	15436.4	6909.79	5918.27	6455.42	10021.1	14770.6	12960.7		35	7343.36	6553.86	7136.03	7152.18	6992.79	6615.14	7812.5	6074.14	7681.25	6768.12	6672.55	7264.01	6709.53	6252.46	6594.99	6348.79	4639.66	4783.06	4846.69	4861.33	5401.94
36	15798.8	15856.9	10753.3	7846.76	8131.91	11159.7	5618.2	8065.27	7561.36	9568.76	4785	5362.46	4000.19	4738.15	4287.24	4651.94	4802.12	4649.92	11692.5	16705.3	6889.85	5934.42	6554.6	10626.5	16000.5	13906.8		36	7552.44	6658.76	7369.6	7319.26	6944.14	6566.54	7681.64	6019.23	7684.06	6718.23	6653.24	7214.4	6686.14	6228.53	6585.97	6334.7	4624.76	4770.97	4829.09	4831	5419.35
37	16887.1	16941.3	10841.7	7825.55	8063.46	11165.6	5603.23	8011.65	7503.63	9783.59	4755.18	5298.08	3976.53	4711.74	4246.9	4614.24	4807.01	4664.6	12581.3	18358.4	6878.73	5954.13	6685.36	11398	17479.3	15076.7		37	7826.16	6786.64	7692.52	7535.99	6904.63	6528.98	7558.6	5971.33	7685.84	6675.57	6638.74	7165.29	6669.66	6207.19	6580.84	6319.58	4615.45	4761.55	4811.32	4804.99	5433.01
38	18220.1	18271.8	10951.3	7808.01	8009.74	11201.1	5590.68	7968.75	7448.28	10048	4726.33	5231.35	3954.4	4685.72	4210.25	4577.68	4812.32	4679.88	13661	20433.3	6878.02	5978.65	6851.6	12349.2	19185.1	16463.6		38	8176.93	6941.25	8118.08	7806.58	6874.51	6502.64	7445.28	5930.33	7688.06	6640.82	6629.16	7117	6661.14	6189.22	6579.64	6303.15	4611.57	4754.86	4793.88	4783.95	5444.05
39	19824.1	19884.6	11087.3	7796.28	7972.92	11268.7	5581.1	7939.54	7396.27	10371.2	4698.9	5164.08	3933.24	4659.23	4176.82	4541.88	4817.23	4695.82	14926.7	22906.5	6891.01	6009.3	7054.48	13477	21067.7	18028.8		39	8618.5	7127.6	8651.38	8129.37	6854.64	6488.29	7344.03	5897.01	7694.01	6615.59	6625.19	7068.91	6661.87	6175.92	6583.84	6286.97	4613.09	4750.27	4777.01	4767.53	5453.45
40	21706.6	21794.7	11254.2	7791.56	7953.51	11371.5	5574.92	7927.25	7347.94	10761.4	4673.06	5098.09	3913.37	4632.21	4145.98	4506.3	4821.58	4711.52	16338.8	25674.4	6920.7	6047.83	7288.35	14747.6	23033.1	19693.1		40	9165.65	7350.84	9284.46	8493.71	6846.37	6485.66	7255.99	5871.65	7707.16	6602.1	6627.94	7022.26	6674.1	6169.61	6595.17	6271.96	4620.1	4747.66	4760.57	4755.54	5462.1
41	23831.8	23975.2	11458	7794.56	7954.54	11510.3	5572.85	7935.47	7304.55	11222.2	4649.37	5035.95	3895.04	4604.72	4117.94	4470.22	4825.98	4727.18	17821.2	28553.8	6971.44	6097.14	7542.23	16092.1	24957.1	21345.6		41	9826.51	7613.41	9990.37	8879.96	6851.57	6495.28	7182.54	5855.31	7731.22	6601.67	6637.32	6976.74	6700.17	6173.28	6617.13	6260.61	4632.78	4746.58	4744.71	4747.65	5470.88
42	26113.1	26344.1	11705.7	7807.42	7979.85	11685.7	5576.62	7969.59	7268.01	11749.9	4627.87	4979.05	3878.01	4576.73	4092.2	4434.65	4829.99	4743.04	19266.6	31311.3	7049.95	6162.28	7799.92	17416.5	26706.6	22860.5		42	10600.5	7914.56	10725.7	9263.7	6871.12	6518.23	7126.01	5849.21	7771.81	6617.33	6654.54	6933.3	6744.52	6188.95	6653.35	6256.4	4650.69	4747.74	4730.27	4744.58	5480.65
43	28418.8	28766.1	12008	7832.76	8031.89	11896.5	5586.9	8036.54	7240.88	12330.7	4609.24	4927.49	3862.51	4547.77	4068.53	4399.79	4833.94	4758.89	20560.1	33714.7	7166.93	6251.21	8043.3	18620.4	28163.7	24126.1		43	11469.1	8248.6	11439.1	9619.71	6906.67	6553.64	7087.95	5855.15	7835.46	6652.7	6680.03	6891.92	6812.37	6222.18	6710.24	6265.3	4673.86	4750.98	4717.43	4746.06	5492.24
44	30592.3	31072	12379.3	7873.65	8115.54	12143	5606.95	8146.19	7226.44	12939.4	4593.18	4881.2	3848.78	4518.34	4047.37	4366.15	4837.9	4775.11	21607.5	35591.2	7339.13	6376.16	8255.46	19619.9	29247.8	25069.1		44	12393.7	8602.13	12081.7	9927.86	6959.19	6601.56	7070.15	5875	7930.23	6712.39	6714.57	6854.11	6913.56	6280.49	6796.82	6295.96	4701.74	4756.8	4706.38	4752.03	5506.33
45	32474.2	33091.9	12840.6	7935.13	8238.87	12426.6	5640.36	8312.7	7231.15	13544.3	4579.68	4839.48	3837.22	4488.79	4029.59	4334.4	4842.06	4792.49	22361.8	36864.8	7592.05	6555.39	8426.89	20369.8	29939.5	25671.5		45	13316.3	8955.85	12622.3	10179.3	7029.63	6663.83	7076.21	5911.22	8068.6	6804.3	6758.7	6820.68	7062.7	6373.82	6925.18	6363.64	4734.22	4765.02	4698.18	4762.63	5523.5
46	33948.1	34694.4	13421.8	8026.53	8408.56	12752.9	5690.7	8555.56	7264.81	14116.1	4568.98	4801.11	3827.88	4459.09	4013.98	4304.59	4845.74	4810.52	22818.9	37562.6	7962.89	6813.02	8554.32	20867.3	30273.2	25965.4		46	14173.2	9287.77	13045.8	10378.2	7120.71	6741.82	7110.68	5967.18	8268.95	6939.35	6815.49	6793.92	7283.9	6516.29	7109.79	6489.02	4769.78	4775.79	4693.45	4778.16	5543.06
47	34959	35813.7	14161.7	8161.87	8634.61	13134.3	5762.42	8897.27	7342.84	14636.8	4561.21	4765.33	3821.23	4430.02	4001.2	4276.36	4849.5	4830.03	23025.1	37789.4	8497.47	7177.44	8642.42	21149.3	30317.9	26019.6		47	14904.7	9577.62	13360.3	10536.1	7237.69	6839.66	7177.9	6045.91	8551.41	7130.66	6888.7	6777.06	7608.9	6726.17	7367.85	6698.79	4807.26	4788.27	4691.81	4798.49	5563.81
48	35513.3	36455.8	15101.5	8362.83	8933.46	13588.1	5859.91	9361.45	7490.9	15104.7	4556.08	4732.54	3816.52	4402.43	3990.69	4249.49	4853.58	4852.18	23043.2	37680	9245.71	7675.61	8699.42	21269.6	30155.7	25910.6		48	15472	9811	13583.9	10669.4	7390.1	6966.58	7285.43	6152.2	8938.44	7393.05	6984.97	6775.58	8075.23	7021.29	7715.81	7023.09	4845.19	4802.29	4693.47	4823.32	5583.61
49	35669.2	36681.7	16275.3	8657.97	9326.74	14133.5	5984.18	9968.1	7745.55	15536.1	4554.22	4703.2	3814.41	4376.43	3982.05	4223.81	4859.19	4878.19	22936.7	37357.5	10242.6	8322.29	8733.76	21279	29857.7	25703		49	15862.9	9985.21	13739.8	10794	7594.66	7137.86	7443.2	6292.58	9450.26	7740.06	7114.31	6797.1	8715.25	7416.34	8165.13	7490.92	4882.83	4817.71	4698.14	4852.43	5600.66
50	35514.2	36582.8	17701.3	9080.26	9842.87	14791	6133.23	10723.8	8153.74	15957.6	4555.63	4678.15	3813.81	4352.52	3973.67	4199.29	4867	4909.39	22746	36910.1	11492.9	9109.26	8751.83	21214.3	29473.1	25440.2		50	16088.7	10102.9	13839.5	10918.6	7872.43	7372.26	7665.68	6477.15	10095.2	8180	7289.66	6850.89	9542.07	7916.45	8716.46	8118.15	4919.22	4835.3	4705.8	4885.69	5613.45
51	35138.3	36254.2	19367.5	9659	10521.8	15576.6	6300.4	11614.6	8765.91	16397.2	4559.71	4658.02	3814.26	4330.79	3966.57	4176.35	4878.75	4948.43	22504.9	36393	12950.9	9997.76	8759.39	21100.2	29029.5	25149.9		51	16177	10173.5	13896.1	11044.5	8246.44	7694.02	7976.32	6720.97	10863.3	8711.21	7525.21	6947.59	10535.8	8510.14	9355.86	8899.35	4954.63	4855.63	4716.51	4923.13	5622.84
52	34614.1	35773.5	21222.8	10407	11410.8	16495.4	6474.65	12602.6	9623.18	16873.7	4566.59	4643.77	3815.62	4310.82	3960.09	4155.6	4896.05	4998.16	22226.6	35835.2	14520.6	10920.2	8758.52	20945.5	28547.6	24844.7		52	16160.7	10207.7	13914.4	11168.7	8737.35	8125.13	8407.01	7047.33	11723.8	9314.8	7835.44	7095.44	11639.5	9167.76	10050.6	9799.82	4990.1	4880.13	4730.46	4964.45	5630.29
53	33999.2	35197.1	23177.5	11308.9	12546.2	17538.4	6640.28	13624.8	10736.6	17390.2	4576.3	4635.34	3818.3	4292.97	3955.15	4137.29	4920.43	5061.19	21922.4	35253.3	16067.5	11793.6	8750.93	20749.9	28035.4	24532.8		53	16070.1	10213.4	13898.9	11284.2	9352.28	8678.87	8994.61	7483.91	12623.5	9957.82	8234.56	7297.46	12769.2	9847.15	10753.5	10756.9	5027.17	4910.06	4748.14	5009.82	5636.94
54	33331	34562.1	25115	12316.1	13943.1	18681.1	6781.94	14601.1	12073.3	17931.2	4589.32	4631.49	3820.9	4277.58	3950.98	4121.58	4952.9	5140.33	21597.2	34659.6	17458.7	12542.6	8738.32	20511.6	27502.3	24222.1		54	15926.1	10192.7	13849.4	11381.1	10074.3	9345.9	9767.19	8055.39	13494.1	10593.3	8731.16	7546.26	13832.3	10503.1	11411.4	11691.1	5066.69	4946.8	4769.89	5059.52	5642.86
55	32629.5	33887.5	26905.4	13349.9	15572.1	19872.9	6885.81	15450	13544.7	18463.5	4606.94	4630.77	3824.22	4264.09	3948.52	4107.66	4996.09	5241.49	21259.7	34060.1	18586.1	13114.1	8720.53	20229.9	26947.5	23913.2		55	15742.3	10147.5	13769	11450	10860.6	10092.5	10726.9	8771.74	14268.6	11166.8	9332.5	7823.54	14755	11099.8	11977.1	12525.7	5109.86	4990.58	4796.09	5112.7	5648.02
56	31908.5	33189.2	28445.2	14322.7	17350.9	21050.7	6945.36	16110.9	15027.7	18949.8	4632.39	4632.74	3829.15	4253.51	3946.72	4095.24	5055.88	5375.31	20912.9	33460.5	19409.3	13496.3	8697.64	19915.6	26380.4	23610.3		56	15528.5	10081.2	13655.4	11484.6	11653.2	10865.5	11835.1	9616.08	14896.5	11632.3	10048	8102.41	15504.4	11628.6	12423.9	13209.3	5156.36	5040.67	4826.87	5167.29	5649.92
57	31180.1	32479.6	29674.7	15161.4	19149.1	22139	6959.09	16551.9	16390.7	19356.5	4669.03	4637.45	3835.69	4246.91	3945.51	4082.68	5145.99	5562.97	20562.5	32862.2	19953.3	13715.9	8670.59	19584.8	25801.9	23313.7		57	15292.5	9996.81	13508.3	11479.2	12387.6	11605.3	13013.8	10536.8	15351.6	11963.4	10901.6	8354.63	16095.6	12111.5	12751.8	13727.1	5205.31	5095.47	4862.3	5222.17	5645.64
58	30451.1	31766.9	30587.1	15826.6	20817.8	23066	6932.33	16775.4	17534.4	19664.8	4722.03	4647.52	3844.44	4244.47	3943.57	4069.48	5295.84	5845.37	20205.1	32265.6	20299.1	13824.4	8638.8	19258.2	25217.3	23014.5		58	15039.2	9900.39	13327.1	11426.8	13013.4	12257.9	14155.6	11457.5	15634.6	12152.5	11941	8557.39	16579	12600.5	12986.4	14105	5254.86	5152.84	4902.83	5275.91	5633.82
59	29724.2	31056.5	31228.5	16321.3	22220	23771.8	6873.06	16811.7	18415.2	19875.7	4796.18	4668.55	3857	4246.78	3941.89	4055.32	5552.09	6279.34	19842.3	31668.9	20544.3	13880.5	8599.5	18956.8	24625.1	22692.3		59	14772.6	9798.64	13114.2	11323.5	13508.7	12796.9	15156.6	12296.7	15767.3	12214.5	13232.2	8701.55	17021.7	13172.9	13172.3	14398.9	5303.9	5210.36	4948.93	5327.03	5614.84
60	29009.9	30360.4	31687.5	16687.9	23274.2	24233.5	6792.22	16711.5	19064.4	20012.1	4898.37	4708.22	3874.91	4256.25	3940.35	4041.01	5969.41	6921.8	19476.3	31080.2	20799.5	13942.4	8554.24	18700.8	24040	22334.3		60	14498.9	9698.07	12874.9	11170.8	13888.4	13229.5	15943.9	12987.2	15781.7	12179.4	14813.1	8795.44	17485.4	13916.2	13361.5	14679.6	5351.38	5266.66	5000.61	5376.21	5589.16
61	28310.3	29679.8	32041.1	16979.3	23963.3	24448.8	6696.85	16519	19555.9	20101.7	5033.39	4775.14	3900.67	4274.66	3939.82	4027.21	6596.36	7811.57	19106.7	30497.4	21135.2	14049.8	8501.86	18492.2	23462.6	21911.6		61	14219.8	9597.14	12618.1	10973.3	14184.2	13585.1	16492.6	13494.6	15705.3	12076.1	16666.3	8857.6	18002.8	14894.5	13590.9	15002.1	5397.9	5322.2	5058.88	5426.22	5558.76
62	27624.8	29014	32342.8	17241.4	24325.3	24449.2	6592.05	16269.8	19974.1	20170.2	5206.33	4878.95	3940.27	4306.8	3941.1	4016.09	7455.16	8951.84	18727.5	29917.8	21588.1	14223	8442.85	18332.5	22893.9	21403.4		62	13935.3	9493.94	12350.4	10740.2	14434.6	13897.4	16824.6	13826.6	15559.1	11929.1	18704	8909.18	18572.2	16126.7	13879.9	15395.5	5443.67	5378.49	5126.16	5481.08	5525.5
63	26950.5	28361.8	32614.3	17498.1	24445.4	24283	6481.64	15989.4	20374.1	20228.9	5421.45	5028.01	4007.66	4363.87	3945.96	4009.13	8520.81	10290.9	18341	29334.8	22155.5	14464.8	8379.41	18226.5	22330.5	20807.8		63	13645.6	9383.89	12076.5	10485.6	14666.1	14195	16995.8	14021.6	15359.2	11756.9	20756.8	8965.91	19161.3	17574.3	14220.9	15854.6	5489.44	5437.06	5206.42	5549.52	5491.3
64	26288.5	27722.3	32841.4	17750.7	24416.6	24011.9	6367.07	15694.1	20771.4	20271.6	5681.2	5228.16	4132.69	4471.17	3954.23	4007.34	9712.62	11725.9	17946.1	28744.2	22807.7	14763.9	8318.37	18189.8	21774.4	20144.3		64	13352.6	9263.38	11800.1	10225.1	14890.9	14487.2	17071.4	14133.6	15118.2	11568.1	22604.9	9031.69	19718.7	19136.2	14580.3	16338.4	5535	5498.66	5309.71	5648.17	5456.33
65	25632.1	27090.1	32981.1	17978.4	24314.9	23694.5	6248.19	15389.3	21134.4	20279.8	5982.51	5480.62	4373.73	4677.28	3966.77	4011.19	10916.1	13129.9	17542.2	28136	23477.9	15095.6	8264.38	18243.9	21223.6	19441.6		65	13056.5	9127.2	11523.6	9970.4	15097.3	14764.3	17112.2	14220.3	14844.5	11366.7	24067.5	9097.63	20188.7	20665.8	14909	16785	5579.03	5562.62	5455.87	5805.85	5421.36
66	24978.6	26462.6	32988	18157.6	24199.2	23389.4	6125.43	15080.5	21409.2	20230.9	6318.88	5779.42	4830.03	5064.21	3982.95	4019.98	12007.3	14382.4	17132.1	27504.5	24102.1	15429.8	8223.48	18414.2	20674.2	18742.8		66	12757.4	8974.95	11246.9	9725.88	15262.8	15002.7	17168.8	14335.6	14547.4	11156.3	25048	9148.69	20527.8	22014.6	15159.8	17133.5	5619.24	5626.4	5676.52	6064.61	5386.14
67	24326.6	25837.8	32823.1	18268.6	24108.9	23138.2	5998.99	14772.3	21546.7	20106	6677.97	6111.07	5638.56	5744.37	4001.93	4032.13	12883.7	15389.9	16719.9	26848.2	24625	15736.3	8199.61	18727.7	20126.5	18084		67	12457.3	8807.02	10969.9	9489.8	15365.8	15179.2	17279.3	14519.9	14234.8	10939.6	25536.5	9168.48	20713.7	23072.7	15295	17339.9	5653.33	5686.69	6014.03	6477.3	5350.53
68	23675.3	25211.5	32458	18303.6	24054.7	22959.9	5866.89	14467.3	21525.2	19896.3	7040.87	6456.13	6930.47	6826.38	4021.78	4045.29	13487	16105.3	16310.4	26168.3	25006.4	15991.4	8193.58	19181.4	19583.1	17485.4		68	12157.4	8624.9	10692.6	9259.83	15394.4	15277.8	17461.9	14793.7	13912.1	10717.6	25600.4	9146.74	20745.4	23784.6	15298.4	17385	5679.17	5740.14	6510.02	7091.4	5313.47
69	23020.9	24579.5	31885.7	18263.6	24039.8	22848.3	5729.25	14165.9	21348.1	19606.8	7387.52	6791.33	8771.84	8366.4	4041.33	4057.43	13816.7	16529.8	15910	25468.2	25224.9	16181	8200.86	19743.8	19046.8	16951.8		69	11858.1	8429.91	10414.9	9030.97	15339.9	15293.1	17715.3	15153.6	13581.7	10492.5	25355.6	9081.4	20638.9	24153.1	15176.7	17280.2	5694.66	5783.54	7187.79	7927.73	5275.07
70	22360.6	23935.2	31123.6	18157.9	24050	22771	5586.3	13868.9	21040	19247	7698.76	7094.78	11132.1	10340.3	4057.88	4066.09	13908.1	16697.2	15523.4	24754.6	25285.6	16308.4	8212.74	20360.9	18512.4	16473.1		70	11558.5	8225.7	10135.7	8798.35	15207.9	15226	18017.3	15573	13245.1	10265.6	24912.4	8976.72	20418.3	24224.6	14952.2	17053.4	5699.39	5815.49	8037.64	8964.48	5234.48
71	21692	23274.9	30214.1	17999.5	24052	22680.8	5438.79	13576.4	20640.3	18833	7959.94	7350.9	13867.2	12628.9	4070.69	4070.33	13818.8	16660.7	15153.4	24034.4	25212.5	16383.2	8218.42	20964.2	17984.8	16030.6		71	11260.7	8015.07	9854.9	8559.01	15011	15087.8	18324.3	15999.6	12904	10038.4	24351.7	8840.94	20112.6	24064.2	14654.9	16739.4	5693.09	5835.1	9013.56	10136.9	5191.89
72	21011.9	22595.7	29211	17802.3	24016.3	22529.8	5289.02	13289.1	20185.4	18381.8	8162.59	7550.75	16719.1	15020.6	4079.38	4069.79	13608.1	16476.5	14804.6	23311.5	25029.2	16443.6	8205.51	21464.6	17465.5	15607.6		72	10965.4	7800.93	9572.88	8314.13	14763.1	14891.7	18579.1	16373.6	12560.8	9810.6	23724.1	8684.47	19743.2	23731.8	14313.2	16370.6	5676.53	5841.86	10031.3	11340.6	5147.88
73	20317.2	21901.3	28175.5	17576.4	23913.9	22288.7	5141.15	13006.6	19700.8	17907.2	8306.51	7693.17	19397.1	17269.1	4084.32	4065.24	13326.3	16193.4	14480	22589.7	24753.2	16517.6	8165.21	21812.1	16954.9	15189.9		73	10673.5	7586.14	9292.57	8064.83	14476.8	14651	18732.5	16642.1	12217.4	9583.26	23059.1	8515.35	19328.5	23279.7	13951	15974	5650.25	5835.68	10988.6	12454.2	5103.1
74	19605	21193.5	27161.5	17330.3	23716.1	21949.3	4998.84	12727.1	19203.2	17419.3	8395.16	7782.6	21667.3	19170.3	4085.81	4057.53	13004.8	15848.8	14180.6	21864.7	24411.7	16612.5	8092.94	21981.4	16449.6	14768.4		74	10385.2	7373.29	9016	7813.83	14165.8	14376	18755.2	16771.7	11875.3	9356.51	22372.2	8338.7	18882	22746.6	13583.2	15564.4	5615.78	5817.36	11794.1	13375.9	5058.16
75	18878.6	20482.5	26201.8	17071.8	23416.5	21524.9	4864.71	12449.9	18704.1	16927.4	8435.8	7826.27	23386.3	20597.5	4085.5	4048.65	12664.3	15470.1	13897.6	21133	24026	16716.5	7990.48	21968	15950.7	14340.5		75	10102	7163.84	8745.44	7564.21	13837.4	14078.1	18638.5	16752.4	11536.2	9130.6	21673.6	8157.78	18417.1	22160.5	13217.5	15152	5573.54	5787.04	12388.7	14044.4	5013.33
76	18142.4	19776.5	25300.7	16806.3	23029.5	21037.4	4740.68	12175.1	18203.9	16437.1	8435.77	7832.34	24501.5	21506.4	4084.17	4040.07	12315	15070.4	13626.5	20391.4	23601.2	16828.6	7861.91	21790	15452.4	13906		76	9823.41	6959.32	8480.77	7319.39	13497.1	13763.4	18392.2	16595.9	11201.4	8904.87	20966.7	7975.03	17938.7	21542.4	12858.1	14742.9	5524.73	5745.96	12745.2	14437.3	4968.64
77	17396.8	19079.5	24454.9	16536.6	22570	20514.4	4626.6	11899.7	17703.6	15950.1	8405.07	7810.22	25086.6	21948.8	4081.84	4032.3	11962	14658.4	13366.3	19637.7	23145.5	16893.6	7714.9	21493	14951.7	13465.4		77	9548.96	6759.39	8221.76	7081.07	13149.8	13437.4	18047	16329.8	10870.6	8680.35	20254.6	7790.44	17453.9	20913.5	12506.7	14339.9	5470.19	5695.85	12883.1	14579.9	4924.04
78	16659.3	18401.6	23652.3	16268.5	22057.2	19970.9	4523.2	11627	17202.4	15473.4	8345.83	7765.63	25199.4	21990.6	4078.83	4026.79	11605.3	14239.1	13098.5	18873.4	22671.2	16890.3	7555.86	21095.9	14439.8	13019.8		78	9278.21	6565.52	7968.09	6851.14	12796	13104.7	17625	15966.4	10544.2	8456.3	19538.7	7605.46	16965.8	20271.3	12160.7	13941	5410.6	5637.63	12831.4	14508.5	4878.94
79	15919.4	17729.1	22865	16000.2	21523.6	19421.5	4423.08	11354.3	16701.6	14998.5	8277	7712.01	25133.5	21873.8	4075.92	4022.03	11248.6	13816.7	12829.8	18103.7	22188.3	16870.3	7391.79	20660.3	13927	12573.3		79	9009.35	6373.41	7715.73	6623.51	12440	12769	17171.7	15571.6	10219.4	8232.57	18821.7	7419.97	16476.9	19628.5	11817.6	13545	5349	5576.43	12701.1	14349.8	4833.67
80	15208.5	17090.5	22105.5	15738.8	20961.9	18862	4335.42	11088.5	16196.5	14542.1	8179.01	7640.34	24618.4	21395.9	4071.84	4021.08	10886.7	13389.1	12539.2	17328.4	21682.4	16721.7	7221.6	20137.1	13390.2	12120.5		80	8744.16	6189.3	7468.8	6406.82	12077.3	12431	16660.7	15080.4	9900.46	8009.09	18101.1	7235.58	15986.5	18970.9	11479	13152.3	5282.1	5507.17	12403.7	14000.7	4787.12
[truncated: 127 more columns]

## Sheet: Figure 4a,b
Figure 4a: raw data dose-response ELISA of interactions between wt-CFTR and nanobodies. (Immobilized nanobodies, Abs 450 nm)
Log[CFTR] (M)	T2a		T8		G3a
0	-0.0015	-0.0065	-0.0175	-0.0215	-0.0075	-0.0235
2.83019e-10	0.1665	0.1795	0.2555	0.2575	0.2695	0.2405
5.66038e-10	0.288	0.299	0.421	0.412	0.413	0.463
2.83019e-09	0.9785	1.0245	1.1925	1.2275	1.1625	1.1665
5.66038e-09	1.3225	1.3815	1.3985	1.4425	1.6565	1.5225
1.13208e-08	1.621	1.686	1.727	1.67	1.616	1.644
2.21698e-08	1.778	1.814	1.823	1.782	1.633	1.722
3.34906e-08	1.7915	1.8995	1.6985	1.5625	1.6905	1.7505
Figure 4b: raw data dose-response ELISA of interactions between wt-CFTR and nanobodies. (Immobilized CFTR, Abs 450 nm)
Log[nanobodies] (M)	T2a		T8		G3a
0	0.02	-0.02	0.02	-0.02	0.02	-0.02
1.89e-09	0.054	0.052	0.006	0.005	0.001	0.004
6.31e-09	0.182	0.211	0.059	0.025	0.01	0.006
1.89e-08	0.256	0.252	0.041	0.044	0.015	0.011
6.31e-08	0.5865	0.5045	0.0975	0.1015	0.0275	0.0155
1.89e-07	1.283	0.988	0.226	0.143	0.092	0.028
6.31e-07	1.9535	1.5515	0.4805	0.4155	0.3855	0.2935
1.89e-06	1.945	1.815	0.415	0.455	0.719	0.79

## Sheet: Figure4g
Figure 4g

## Sheet: Figure5a
Figure 5a, Influence of nanobody addition on ATPase activity of wt-CFTR
	ATPase activity (%)
	data1	data2	data3	data4
Neg	93	104	118	93
D12	43	59	42
T2a	38	44	62
T27	27	30	35
T4	47	55	71	56
T8	61	69	67
G3a	98	86	103

## Sheet: Figure5b
Figure 5b, thermoprotection of wt-CFTR
	data1	data2	data3	data4	data1	data2	data3	data1	data2	data3	data1	data2	data3	data1	data2	data3	data1	data2	data3	data1	data2	data3	data1	data2	data3
	No nb	No nb	No nb	No nb	Neg	Neg	Neg	D12	D12	D12	T2a	T2a	T2a	T27	T27	T27	T4	T4	T4	T8	T8	T8	G3a	G3a	G3a
CFTR inactivation threshold (°C)	21.68	22	20.96	21.77	22.7	22.6	22.5	28.5	28.33	28.94	28.46	27.77	28.63	26.46	27.43	26.73	30.6	29.1	28.7	27.29	25.01	26.45	25.05	24.48	24.48
Moyenne	21.6025				22.6			28.59			28.2867			26.8733			29.4667			26.25			24.67
ESM	0.32125				0.0666667			0.233333			0.344444			0.371111			0.755556			0.826667			0.253333

## Sheet: Figure5e
Figure 5e, NanoDSF data, First derivative of 350 nm fluorescence as a function of temperature
	Data1														Data2
	Sample ID	stab-CFTR	stab-CFTR	stab-CFTR	stab-CFTR+T2a	stab-CFTR+T2a	stab-CFTR+T2a	stab-CFTR+T4	stab-CFTR+T4	stab-CFTR+T4	stab-CFTR+T8	stab-CFTR+T8	stab-CFTR+T8			Sample ID	stab-CFTR	stab-CFTR	stab-CFTR	stab-CFTR+T2a	stab-CFTR+T2a	stab-CFTR+T2a	stab-CFTR+T4	stab-CFTR+T4	stab-CFTR+T4	stab-CFTR+T8	stab-CFTR+T8	stab-CFTR+T8
Time [s]	Temperature [°C]	First Derivative (350 nm)	First Derivative (350 nm)	First Derivative (350 nm)	First Derivative (350 nm)	First Derivative (350 nm)	First Derivative (350 nm)	First Derivative (350 nm)	First Derivative (350 nm)	First Derivative (350 nm)	First Derivative (350 nm)	First Derivative (350 nm)	First Derivative (350 nm)			Temperature [°C]	First Derivative (350 nm)	First Derivative (350 nm)	First Derivative (350 nm)	First Derivative (350 nm)	First Derivative (350 nm)	First Derivative (350 nm)	First Derivative (350 nm)	First Derivative (350 nm)	First Derivative (350 nm)	First Derivative (350 nm)	First Derivative (350 nm)	First Derivative (350 nm)
-2.31869	25	-2.40392	-2.47366	-2.3844	-2.98577	-2.97728	-2.87783	-2.81391	-2.81691	-2.78313	-3.08817	-3.09131	-3.06712		Time [s]	20	-3.63304	-3.52223	-3.58895	-4.23971	-4.15404	-4.20662	-4.07768	-3.99161	-4.04822	-4.33194	-4.29231	-4.3231
23.8597	25.0533	-2.40392	-2.47366	-2.3844	-2.98577	-2.97728	-2.87783	-2.81391	-2.81691	-2.78313	-3.08817	-3.09131	-3.06712		-5.34877	20.0545	-3.63304	-3.52223	-3.58895	-4.23971	-4.15404	-4.20662	-4.07768	-3.99161	-4.04822	-4.33194	-4.29231	-4.3231
33.2707	25.1067	-2.40392	-2.47366	-2.3844	-2.98577	-2.97728	-2.87783	-2.81391	-2.81691	-2.78313	-3.08817	-3.09131	-3.06712		24.2127	20.1089	-3.63304	-3.52223	-3.58895	-4.23971	-4.15404	-4.20662	-4.07768	-3.99161	-4.04822	-4.33194	-4.29231	-4.3231
40.3775	25.16	-2.40392	-2.47366	-2.3844	-2.98577	-2.97728	-2.87783	-2.81391	-2.81691	-2.78313	-3.08817	-3.09131	-3.06712		33.501	20.1634	-3.63304	-3.52223	-3.58895	-4.23971	-4.15404	-4.20662	-4.07768	-3.99161	-4.04822	-4.33194	-4.29231	-4.3231
46.4461	25.2133	-2.40392	-2.47366	-2.3844	-2.98577	-2.97728	-2.87783	-2.81391	-2.81691	-2.78313	-3.08817	-3.09131	-3.06712		40.6594	20.2179	-3.63304	-3.52223	-3.58895	-4.23971	-4.15404	-4.20662	-4.07768	-3.99161	-4.04822	-4.33194	-4.29231	-4.3231
52.2173	25.2667	-2.40392	-2.47366	-2.3844	-2.98577	-2.97728	-2.87783	-2.81391	-2.81691	-2.78313	-3.08817	-3.09131	-3.06712		46.9897	20.2723	-3.63304	-3.52223	-3.58895	-4.23971	-4.15404	-4.20662	-4.07768	-3.99161	-4.04822	-4.33194	-4.29231	-4.3231
57.1124	25.32	-2.40392	-2.47366	-2.3844	-2.98577	-2.97728	-2.87783	-2.81391	-2.81691	-2.78313	-3.08817	-3.09131	-3.06712		52.5602	20.3268	-3.63304	-3.52223	-3.58895	-4.23971	-4.15404	-4.20662	-4.07768	-3.99161	-4.04822	-4.33194	-4.29231	-4.3231
61.7234	25.3733	-2.40392	-2.47366	-2.3844	-2.98577	-2.97728	-2.87783	-2.81391	-2.81691	-2.78313	-3.08817	-3.09131	-3.06712		57.6688	20.3813	-3.63304	-3.52223	-3.58895	-4.23971	-4.15404	-4.20662	-4.07768	-3.99161	-4.04822	-4.33194	-4.29231	-4.3231
66.1912	25.4267	-2.40392	-2.47366	-2.3844	-2.98577	-2.97728	-2.87783	-2.81391	-2.81691	-2.78313	-3.08817	-3.09131	-3.06712		62.5199	20.4357	-3.63304	-3.52223	-3.58895	-4.23971	-4.15404	-4.20662	-4.07768	-3.99161	-4.04822	-4.33194	-4.29231	-4.3231
70.5323	25.48	-2.40392	-2.47366	-2.3844	-2.98577	-2.97728	-2.87783	-2.81391	-2.81691	-2.78313	-3.08817	-3.09131	-3.06712		66.9328	20.4902	-3.63304	-3.52223	-3.58895	-4.23971	-4.15404	-4.20662	-4.07768	-3.99161	-4.04822	-4.33194	-4.29231	-4.3231
74.5116	25.5333	-2.40392	-2.47366	-2.3844	-2.98577	-2.97728	-2.87783	-2.81391	-2.81691	-2.78313	-3.08817	-3.09131	-3.06712		71.2709	20.5447	-3.63304	-3.52223	-3.58895	-4.23971	-4.15404	-4.20662	-4.07768	-3.99161	-4.04822	-4.33194	-4.29231	-4.3231
78.384	25.5867	-2.40392	-2.47366	-2.3844	-2.98577	-2.97728	-2.87783	-2.81391	-2.81691	-2.78313	-3.08817	-3.09131	-3.06712		75.5312	20.5991	-3.63304	-3.52223	-3.58895	-4.23971	-4.15404	-4.20662	-4.07768	-3.99161	-4.04822	-4.33194	-4.29231	-4.3231
82.1514	25.64	-2.40392	-2.47366	-2.3844	-2.98577	-2.97728	-2.87783	-2.81391	-2.81691	-2.78313	-3.08817	-3.09131	-3.06712		79.3986	20.6536	-3.63304	-3.52223	-3.58895	-4.23971	-4.15404	-4.20662	-4.07768	-3.99161	-4.04822	-4.33194	-4.29231	-4.3231
85.8871	25.6933	-2.40392	-2.47366	-2.3844	-2.98577	-2.97728	-2.87783	-2.81391	-2.81691	-2.78313	-3.08817	-3.09131	-3.06712		83.1443	20.7081	-3.63304	-3.52223	-3.58895	-4.23971	-4.15404	-4.20662	-4.07768	-3.99161	-4.04822	-4.33194	-4.29231	-4.3231
89.47	25.7467	-2.40392	-2.47366	-2.3844	-2.98577	-2.97728	-2.87783	-2.81391	-2.81691	-2.78313	-3.08817	-3.09131	-3.06712		86.7829	20.7625	-3.63304	-3.52223	-3.58895	-4.23971	-4.15404	-4.20662	-4.07768	-3.99161	-4.04822	-4.33194	-4.29231	-4.3231
92.9708	25.8	-2.40392	-2.47366	-2.3844	-2.98577	-2.97728	-2.87783	-2.81391	-2.81691	-2.78313	-3.08817	-3.09131	-3.06712		90.4363	20.817	-3.63304	-3.52223	-3.58895	-4.23971	-4.15404	-4.20662	-4.07768	-3.99161	-4.04822	-4.33194	-4.29231	-4.3231
96.3423	25.8533	-2.40392	-2.47366	-2.3844	-2.98577	-2.97728	-2.87783	-2.81391	-2.81691	-2.78313	-3.08817	-3.09131	-3.06712		94.0129	20.8715	-3.63304	-3.52223	-3.58895	-4.23971	-4.15404	-4.20662	-4.07768	-3.99161	-4.04822	-4.33194	-4.29231	-4.3231
99.7264	25.9067	-2.40392	-2.47366	-2.3844	-2.98577	-2.97728	-2.87783	-2.81391	-2.81691	-2.78313	-3.08817	-3.09131	-3.06712		97.5441	20.9259	-3.63304	-3.52223	-3.58895	-4.23971	-4.15404	-4.20662	-4.07768	-3.99161	-4.04822	-4.33194	-4.29231	-4.3231
103.075	25.96	-2.40392	-2.47366	-2.3844	-2.98577	-2.97728	-2.87783	-2.81391	-2.81691	-2.78313	-3.08817	-3.09131	-3.06712		100.96	20.9804	-3.63304	-3.52223	-3.58895	-4.23971	-4.15404	-4.20662	-4.07768	-3.99161	-4.04822	-4.33194	-4.29231	-4.3231
106.357	26.0133	-2.40392	-2.47366	-2.3844	-2.98577	-2.97728	-2.87783	-2.81391	-2.81691	-2.78313	-3.08817	-3.09131	-3.06712		104.407	21.0349	-3.63304	-3.52223	-3.58895	-4.23971	-4.15404	-4.20662	-4.07768	-3.99161	-4.04822	-4.33194	-4.29231	-4.3231
109.584	26.0667	-2.40392	-2.47366	-2.3844	-2.98577	-2.97728	-2.87783	-2.81391	-2.81691	-2.78313	-3.08817	-3.09131	-3.06712		107.833	21.0893	-3.63304	-3.52223	-3.58895	-4.23971	-4.15404	-4.20662	-4.07768	-3.99161	-4.04822	-4.33194	-4.29231	-4.3231
112.895	26.12	-2.40392	-2.47366	-2.3844	-2.98577	-2.97728	-2.87783	-2.81391	-2.81691	-2.78313	-3.08817	-3.09131	-3.06712		111.117	21.1438	-3.63304	-3.52223	-3.58895	-4.23971	-4.15404	-4.20662	-4.07768	-3.99161	-4.04822	-4.33194	-4.29231	-4.3231
116.142	26.1733	-2.40392	-2.47366	-2.3844	-2.98577	-2.97728	-2.87783	-2.81391	-2.81691	-2.78313	-3.08817	-3.09131	-3.06712		114.288	21.1983	-3.63304	-3.52223	-3.58895	-4.23971	-4.15404	-4.20662	-4.07768	-3.99161	-4.04822	-4.33194	-4.29231	-4.3231
119.343	26.2267	-2.40392	-2.47366	-2.3844	-2.98577	-2.97728	-2.87783	-2.81391	-2.81691	-2.78313	-3.08817	-3.09131	-3.06712		117.577	21.2527	-3.63304	-3.52223	-3.58895	-4.23971	-4.15404	-4.20662	-4.07768	-3.99161	-4.04822	-4.33194	-4.29231	-4.3231
122.499	26.28	-2.40392	-2.47366	-2.3844	-2.98577	-2.97728	-2.87783	-2.81391	-2.81691	-2.78313	-3.08817	-3.09131	-3.06712		120.88	21.3072	-3.63304	-3.52223	-3.58895	-4.23971	-4.15404	-4.20662	-4.07768	-3.99161	-4.04822	-4.33194	-4.29231	-4.3231
125.726	26.3333	-2.40392	-2.47366	-2.3844	-2.98577	-2.97728	-2.87783	-2.81391	-2.81691	-2.78313	-3.08817	-3.09131	-3.06712		124.175	21.3617	-3.63304	-3.52223	-3.58895	-4.23971	-4.15404	-4.20662	-4.07768	-3.99161	-4.04822	-4.33194	-4.29231	-4.3231
128.915	26.3867	-2.40392	-2.47366	-2.3844	-2.98577	-2.97728	-2.87783	-2.81391	-2.81691	-2.78313	-3.08817	-3.09131	-3.06712		127.409	21.4161	-3.63304	-3.52223	-3.58895	-4.23971	-4.15404	-4.20662	-4.07768	-3.99161	-4.04822	-4.33194	-4.29231	-4.3231
132.139	26.44	-2.40392	-2.47366	-2.3844	-2.98577	-2.97728	-2.87783	-2.81391	-2.81691	-2.78313	-3.08817	-3.09131	-3.06712		130.676	21.4706	-3.63304	-3.52223	-3.58895	-4.23971	-4.15404	-4.20662	-4.07768	-3.99161	-4.04822	-4.33194	-4.29231	-4.3231
135.303	26.4933	-2.40392	-2.47366	-2.3844	-2.98577	-2.97728	-2.87783	-2.81391	-2.81691	-2.78313	-3.08817	-3.09131	-3.06712		133.913	21.5251	-3.63304	-3.52223	-3.58895	-4.23971	-4.15404	-4.20662	-4.07768	-3.99161	-4.04822	-4.33194	-4.29231	-4.3231
138.513	26.5467	-2.40392	-2.47366	-2.3844	-2.98577	-2.97728	-2.87783	-2.81391	-2.81691	-2.78313	-3.08817	-3.09131	-3.06712		137.108	21.5795	-3.63304	-3.52223	-3.58895	-4.23971	-4.15404	-4.20662	-4.07768	-3.99161	-4.04822	-4.33194	-4.29231	-4.3231
141.681	26.6	-2.40392	-2.47366	-2.3844	-2.98577	-2.97728	-2.87783	-2.81391	-2.81691	-2.78313	-3.08817	-3.09131	-3.06712		140.422	21.634	-3.63304	-3.52223	-3.58895	-4.23971	-4.15404	-4.20662	-4.07768	-3.99161	-4.04822	-4.33194	-4.29231	-4.3231
144.89	26.6533	-2.40392	-2.47366	-2.3844	-2.98577	-2.97728	-2.87783	-2.81391	-2.81691	-2.78313	-3.08817	-3.09131	-3.06712		143.733	21.6885	-3.63304	-3.52223	-3.58895	-4.23971	-4.15404	-4.20662	-4.07768	-3.99161	-4.04822	-4.33194	-4.29231	-4.3231
148.071	26.7067	-2.40392	-2.47366	-2.3844	-2.98577	-2.97728	-2.87783	-2.81391	-2.81691	-2.78313	-3.08817	-3.09131	-3.06712		146.93	21.7429	-3.63304	-3.52223	-3.58895	-4.23971	-4.15404	-4.20662	-4.07768	-3.99161	-4.04822	-4.33194	-4.29231	-4.3231
151.205	26.76	-2.40392	-2.47366	-2.3844	-2.98577	-2.97728	-2.87783	-2.81391	-2.81691	-2.78313	-3.08817	-3.09131	-3.06712		150.191	21.7974	-3.63304	-3.52223	-3.58895	-4.23971	-4.15404	-4.20662	-4.07768	-3.99161	-4.04822	-4.33194	-4.29231	-4.3231
154.411	26.8133	-2.40392	-2.47366	-2.3844	-2.98577	-2.97728	-2.87783	-2.81391	-2.81691	-2.78313	-3.08817	-3.09131	-3.06712		153.499	21.8519	-3.63304	-3.52223	-3.58895	-4.23971	-4.15404	-4.20662	-4.07768	-3.99161	-4.04822	-4.33194	-4.29231	-4.3231
157.637	26.8667	-2.40392	-2.47366	-2.3844	-2.98577	-2.97728	-2.87783	-2.81391	-2.81691	-2.78313	-3.08817	-3.09131	-3.06712		156.791	21.9063	-3.63304	-3.52223	-3.58895	-4.23971	-4.15404	-4.20662	-4.07768	-3.99161	-4.04822	-4.33194	-4.29231	-4.3231
160.826	26.92	-2.40392	-2.47366	-2.3844	-2.98577	-2.97728	-2.87783	-2.81391	-2.81691	-2.78313	-3.08817	-3.09131	-3.06712		159.985	21.9608	-3.63304	-3.52223	-3.58895	-4.23971	-4.15404	-4.20662	-4.07768	-3.99161	-4.04822	-4.33194	-4.29231	-4.3231
164.046	26.9733	-2.40392	-2.47366	-2.3844	-2.98577	-2.97728	-2.87783	-2.81391	-2.81691	-2.78313	-3.08817	-3.09131	-3.06712		163.252	22.0153	-3.63304	-3.52223	-3.58895	-4.23971	-4.15404	-4.20662	-4.07768	-3.99161	-4.04822	-4.33194	-4.29231	-4.3231
167.244	27.0267	-2.40392	-2.47366	-2.3844	-2.98577	-2.97728	-2.87783	-2.81391	-2.81691	-2.78313	-3.08817	-3.09131	-3.06712		166.565	22.0697	-3.63304	-3.52223	-3.58895	-4.23971	-4.15404	-4.20662	-4.07768	-3.99161	-4.04822	-4.33194	-4.29231	-4.3231
170.478	27.08	-2.40392	-2.47366	-2.3844	-2.98577	-2.97728	-2.87783	-2.81391	-2.81691	-2.78313	-3.08817	-3.09131	-3.06712		169.872	22.1242	-3.63304	-3.52223	-3.58895	-4.23971	-4.15404	-4.20662	-4.07768	-3.99161	-4.04822	-4.33194	-4.29231	-4.3231
173.641	27.1333	-2.40392	-2.47366	-2.3844	-2.98577	-2.97728	-2.87783	-2.81391	-2.81691	-2.78313	-3.08817	-3.09131	-3.06712		173.081	22.1786	-3.63304	-3.52223	-3.58895	-4.23971	-4.15404	-4.20662	-4.07768	-3.99161	-4.04822	-4.33194	-4.29231	-4.3231
176.831	27.1867	-2.40392	-2.47366	-2.3844	-2.98577	-2.97728	-2.87783	-2.81391	-2.81691	-2.78313	-3.08817	-3.09131	-3.06712		176.328	22.2331	-3.63304	-3.52223	-3.58895	-4.23971	-4.15404	-4.20662	-4.07768	-3.99161	-4.04822	-4.33194	-4.29231	-4.3231
179.984	27.24	-2.40392	-2.47366	-2.3844	-2.98577	-2.97728	-2.87783	-2.81391	-2.81691	-2.78313	-3.08817	-3.09131	-3.06712		179.544	22.2876	-3.63304	-3.52223	-3.58895	-4.23971	-4.15404	-4.20662	-4.07768	-3.99161	-4.04822	-4.33194	-4.29231	-4.3231
183.194	27.2933	-2.40392	-2.47366	-2.3844	-2.98577	-2.97728	-2.87783	-2.81391	-2.81691	-2.78313	-3.08817	-3.09131	-3.06712		182.819	22.342	-3.63304	-3.52223	-3.58895	-4.23971	-4.15404	-4.20662	-4.07768	-3.99161	-4.04822	-4.33194	-4.29231	-4.3231
186.45	27.3467	-2.40392	-2.47366	-2.3844	-2.98577	-2.97728	-2.87783	-2.81391	-2.81691	-2.78313	-3.08817	-3.09131	-3.06712		186.168	22.3965	-3.63304	-3.52223	-3.58895	-4.23971	-4.15404	-4.20662	-4.07768	-3.99161	-4.04822	-4.33194	-4.29231	-4.3231
189.693	27.4	-2.40392	-2.47366	-2.3844	-2.98577	-2.97728	-2.87783	-2.81391	-2.81691	-2.78313	-3.08817	-3.09131	-3.06712		189.515	22.451	-3.63304	-3.52223	-3.58895	-4.23971	-4.15404	-4.20662	-4.07768	-3.99161	-4.04822	-4.33194	-4.29231	-4.3231
192.846	27.4533	-2.40392	-2.47366	-2.3844	-2.98577	-2.97728	-2.87783	-2.81391	-2.81691	-2.78313	-3.08817	-3.09131	-3.06712		192.734	22.5054	-3.63304	-3.52223	-3.58895	-4.23971	-4.15404	-4.20662	-4.07768	-3.99161	-4.04822	-4.33194	-4.29231	-4.3231
196.028	27.5067	-2.40392	-2.47366	-2.3844	-2.98577	-2.97728	-2.87783	-2.81391	-2.81691	-2.78313	-3.08817	-3.09131	-3.06712		195.985	22.5599	-3.63304	-3.52223	-3.58895	-4.23971	-4.15404	-4.20662	-4.07768	-3.99161	-4.04822	-4.33194	-4.29231	-4.3231
199.178	27.56	-2.40392	-2.47366	-2.3844	-2.98577	-2.97728	-2.87783	-2.81391	-2.81691	-2.78313	-3.08817	-3.09131	-3.06712		199.195	22.6144	-3.63304	-3.52223	-3.58895	-4.23971	-4.15404	-4.20662	-4.07768	-3.99161	-4.04822	-4.33194	-4.29231	-4.3231
202.38	27.6133	-2.40392	-2.47366	-2.3844	-2.98577	-2.97728	-2.87783	-2.81391	-2.81691	-2.78313	-3.08817	-3.09131	-3.06712		202.44	22.6688	-3.63304	-3.52223	-3.58895	-4.23971	-4.15404	-4.20662	-4.07768	-3.99161	-4.04822	-4.33194	-4.29231	-4.3231
205.635	27.6667	-2.40392	-2.47366	-2.3844	-2.98577	-2.97728	-2.87783	-2.81391	-2.81691	-2.78313	-3.08817	-3.09131	-3.06712		205.707	22.7233	-3.63304	-3.52223	-3.58895	-4.23971	-4.15404	-4.20662	-4.07768	-3.99161	-4.04822	-4.33194	-4.29231	-4.3231
208.897	27.72	-2.40392	-2.47366	-2.3844	-2.98577	-2.97728	-2.87783	-2.81391	-2.81691	-2.78313	-3.08817	-3.09131	-3.06712		209.01	22.7778	-3.63304	-3.52223	-3.58895	-4.23971	-4.15404	-4.20662	-4.07768	-3.99161	-4.04822	-4.33194	-4.29231	-4.3231
212.064	27.7733	-2.40392	-2.47366	-2.3844	-2.98577	-2.97728	-2.87783	-2.81391	-2.81691	-2.78313	-3.08817	-3.09131	-3.06712		212.283	22.8322	-3.63304	-3.52223	-3.58895	-4.23971	-4.15404	-4.20662	-4.07768	-3.99161	-4.04822	-4.33194	-4.29231	-4.3231
215.26	27.8267	-2.40392	-2.47366	-2.3844	-2.98577	-2.97728	-2.87783	-2.81391	-2.81691	-2.78313	-3.08817	-3.09131	-3.06712		215.586	22.8867	-3.63304	-3.52223	-3.58895	-4.23971	-4.15404	-4.20662	-4.07768	-3.99161	-4.04822	-4.33194	-4.29231	-4.3231
218.494	27.88	-2.40392	-2.47366	-2.3844	-2.98577	-2.97728	-2.87783	-2.81391	-2.81691	-2.78313	-3.08817	-3.09131	-3.06712		218.85	22.9412	-3.63304	-3.52223	-3.58895	-4.23971	-4.15404	-4.20662	-4.07768	-3.99161	-4.04822	-4.33194	-4.29231	-4.3231
221.766	27.9333	-2.40392	-2.47366	-2.3844	-2.98577	-2.97728	-2.87783	-2.81391	-2.81691	-2.78313	-3.08817	-3.09131	-3.06712		222.118	22.9956	-3.63304	-3.52223	-3.58895	-4.23971	-4.15404	-4.20662	-4.07768	-3.99161	-4.04822	-4.33194	-4.29231	-4.3231
224.91	27.9867	-2.40392	-2.47366	-2.3844	-2.98577	-2.97728	-2.87783	-2.81391	-2.81691	-2.78313	-3.08817	-3.09131	-3.06712		225.366	23.0501	-3.63304	-3.52223	-3.58895	-4.23971	-4.15404	-4.20662	-4.07768	-3.99161	-4.04822	-4.33194	-4.29231	-4.3231
228.067	28.04	-2.40392	-2.47366	-2.3844	-2.98577	-2.97728	-2.87783	-2.81391	-2.81691	-2.78313	-3.08817	-3.09131	-3.06712		228.628	23.1046	-3.63752	-3.5179	-3.58769	-4.24259	-4.15283	-4.20552	-4.08264	-3.99676	-4.04474	-4.33482	-4.29176	-4.3223
231.253	28.0933	-2.40213	-2.47424	-2.38598	-2.98466	-2.97564	-2.87993	-2.8173	-2.81852	-2.78148	-3.08983	-3.09349	-3.06356		231.834	23.159	-3.63988	-3.5121	-3.58507	-4.24522	-4.15239	-4.20477	-4.08716	-3.98574	-4.04382	-4.33669	-4.29213	-4.32213
234.421	28.1467	-2.3991	-2.47403	-2.3866	-2.98469	-2.97616	-2.87955	-2.81907	-2.82057	-2.77957	-3.09146	-3.09558	-3.06085		235.11	23.2135	-3.6432	-3.50709	-3.5841	-4.24582	-4.15336	-4.20348	-4.0916	-3.98451	-4.04008	-4.33501	-4.29337	-4.32277
237.625	28.2	-2.3948	-2.47375	-2.38999	-2.98627	-2.97718	-2.87912	-2.82041	-2.82202	-2.77988	-3.09434	-3.09653	-3.05787		238.398	23.268	-3.64297	-3.49871	-3.58284	-4.25026	-4.15105	-4.2008	-4.09273	-3.9843	-4.03551	-4.33344	-4.2933	-4.32377
240.826	28.2533	-2.39236	-2.47343	-2.39433	-2.9837	-2.97854	-2.88283	-2.82178	-2.82506	-2.77752	-3.09741	-3.10003	-3.05616		241.719	23.3224	-3.64431	-3.49293	-3.5817	-4.25539	-4.14932	-4.19576	-4.09797	-3.98614	-4.03954	-4.33395	-4.29389	-4.32458
244.092	28.3067	-2.39172	-2.47389	-2.39859	-2.98227	-2.9787	-2.88564	-2.82504	-2.82715	-2.77761	-3.0977	-3.10254	-3.05603		244.99	23.3769	-3.64683	-3.48805	-3.5795	-4.25609	-4.14736	-4.19226	-4.10395	-3.98074	-4.03236	-4.33549	-4.29392	-4.32552
247.318	28.36	-2.38737	-2.47543	-2.40205	-2.98306	-2.98136	-2.88672	-2.82706	-2.82919	-2.77672	-3.09756	-3.1048	-3.05564		248.276	23.4314	-3.64801	-3.48278	-3.57825	-4.25979	-4.14788	-4.18859	-4.11046	-3.97702	-4.02568	-4.33505	-4.29207	-4.32477
250.505	28.4133	-2.38501	-2.47644	-2.40477	-2.98154	-2.98175	-2.88931	-2.83052	-2.83406	-2.77632	-3.09874	-3.10554	-3.05561		251.548	23.4858	-3.65091	-3.47745	-3.58048	-4.26347	-4.15113	-4.18979	-4.11404	-3.97408	-4.02269	-4.33601	-4.28981	-4.32386
253.652	28.4667	-2.38245	-2.47782	-2.40839	-2.9843	-2.98562	-2.89228	-2.83233	-2.83619	-2.77464	-3.09852	-3.10668	-3.05266		254.842	23.5403	-3.65682	-3.47427	-3.57636	-4.26665	-4.1522	-4.18879	-4.11519	-3.97606	-4.01139	-4.33468	-4.28804	-4.3218
256.862	28.52	-2.37966	-2.47784	-2.41285	-2.98579	-2.98807	-2.8941	-2.83598	-2.83945	-2.77666	-3.10038	-3.11011	-3.0492		258.023	23.5948	-3.6607	-3.46962	-3.57342	-4.26799	-4.15648	-4.18768	-4.11459	-3.97172	-4.01225	-4.33638	-4.28627	-4.32225
260.056	28.5733	-2.37578	-2.47625	-2.41558	-2.98458	-2.99104	-2.89686	-2.83635	-2.84424	-2.77465	-3.09911	-3.1107	-3.04696		261.239	23.6492	-3.66744	-3.46751	-3.56894	-4.27112	-4.15968	-4.18946	-4.11621	-3.97858	-4.01129	-4.34055	-4.28339	-4.32205
263.275	28.6267	-2.37424	-2.47375	-2.41787	-2.98572	-2.99501	-2.8991	-2.83644	-2.84804	-2.77622	-3.10028	-3.11409	-3.04612		264.567	23.7037	-3.67118	-3.46482	-3.56646	-4.27065	-4.16147	-4.18927	-4.11547	-3.98894	-4.00833	-4.34214	-4.27848	-4.32299
266.446	28.68	-2.37294	-2.47453	-2.42046	-2.98677	-2.99911	-2.90078	-2.83918	-2.85117	-2.77742	-3.10105	-3.11531	-3.04568		267.902	23.7582	-3.67223	-3.46183	-3.5656	-4.2731	-4.1635	-4.1868	-4.1143	-3.99135	-4.00723	-4.34649	-4.27505	-4.31794
269.669	28.7333	-2.37201	-2.47497	-2.42419	-2.98662	-3.00092	-2.90289	-2.84163	-2.85433	-2.77897	-3.1023	-3.1149	-3.04408		271.121	23.8126	-3.67492	-3.45755	-3.56217	-4.27209	-4.16455	-4.18503	-4.11014	-3.99423	-3.99983	-4.35144	-4.27325	-4.31624
272.886	28.7867	-2.37152	-2.47413	-2.42728	-2.9867	-3.00328	-2.90371	-2.84293	-2.85432	-2.77625	-3.10517	-3.11403	-3.04314		274.38	23.8671	-3.67831	-3.45224	-3.55969	-4.27286	-4.1652	-4.18722	-4.10904	-4.00409	-3.99758	-4.35594	-4.27252	-4.31527
276.099	28.84	-2.37067	-2.47375	-2.43092	-2.98879	-3.00346	-2.90592	-2.84574	-2.85587	-2.77662	-3.10804	-3.11606	-3.04213		277.56	23.9216	-3.67883	-3.44729	-3.5611	-4.27294	-4.16838	-4.19011	-4.10725	-4.00267	-3.99631	-4.35597	-4.27141	-4.3122
279.245	28.8933	-2.36916	-2.47297	-2.43206	-2.98818	-3.00611	-2.90702	-2.84719	-2.85859	-2.7763	-3.10909	-3.11302	-3.04247		280.744	23.976	-3.68013	-3.44287	-3.56023	-4.27302	-4.16857	-4.18882	-4.10886	-3.98766	-4.00006	-4.35447	-4.26913	-4.30856
282.445	28.9467	-2.36762	-2.47332	-2.43354	-2.98676	-3.0101	-2.90695	-2.84838	-2.8583	-2.77995	-3.11051	-3.11238	-3.04137		284.111	24.0305	-3.68023	-3.43673	-3.56217	-4.2695	-4.17171	-4.19109	-4.10728	-3.99358	-3.99918	-4.35226	-4.26796	-4.3039
285.635	29	-2.36833	-2.47498	-2.43688	-2.98471	-3.01093	-2.9094	-2.85044	-2.85966	-2.78176	-3.11077	-3.10909	-3.04118		287.514	24.085	-3.68034	-3.43022	-3.56249	-4.27004	-4.17627	-4.1923	-4.11021	-3.98511	-3.99978	-4.35107	-4.26774	-4.30428
288.848	29.0533	-2.36768	-2.47569	-2.43801	-2.98278	-3.01197	-2.91285	-2.8497	-2.86059	-2.78344	-3.1108	-3.1091	-3.0392		290.736	24.1394	-3.67854	-3.42308	-3.56497	-4.26986	-4.18154	-4.19462	-4.11225	-3.98525	-4.00322	-4.35203	-4.26606	-4.30088
291.994	29.1067	-2.36596	-2.47516	-2.43745	-2.98203	-3.01123	-2.916	-2.84738	-2.86215	-2.78348	-3.11092	-3.1096	-3.03567		293.976	24.1939	-3.67584	-3.41869	-3.56908	-4.27043	-4.18424	-4.19712	-4.11427	-3.97623	-4.00142	-4.34877	-4.26766	-4.29768
295.191	29.16	-2.36558	-2.47523	-2.43818	-2.98087	-3.01283	-2.91777	-2.8507	-2.861	-2.78427	-3.11054	-3.10979	-3.03303		297.234	24.2484	-3.67567	-3.41797	-3.56794	-4.27069	-4.1836	-4.19606	-4.11473	-3.97973	-4.00099	-4.34683	-4.2685	-4.29287
298.397	29.2133	-2.36415	-2.47527	-2.43792	-2.97858	-3.01297	-2.91599	-2.8546	-2.86089	-2.78362	-3.11052	-3.10933	-3.0322		300.493	24.3028	-3.67297	-3.42117	-3.56671	-4.26991	-4.18229	-4.19537	-4.11522	-3.97877	-3.99903	-4.34685	-4.26552	-4.29051
301.565	29.2667	-2.36297	-2.47608	-2.43755	-2.9771	-3.01211	-2.91842	-2.8554	-2.86273	-2.7867	-3.10974	-3.11067	-3.0296		303.759	24.3573	-3.66888	-3.42467	-3.56765	-4.26684	-4.18514	-4.19654	-4.11448	-3.98748	-4.0012	-4.34802	-4.26594	-4.28931
304.852	29.32	-2.36368	-2.47592	-2.43929	-2.97556	-3.01086	-2.91899	-2.85658	-2.86834	-2.78764	-3.10861	-3.10974	-3.02572		307.036	24.4118	-3.66765	-3.43045	-3.56731	-4.26433	-4.18402	-4.19794	-4.11242	-3.98342	-4.00202	-4.345	-4.26478	-4.28625
308.012	29.3733	-2.363	-2.47508	-2.43961	-2.97334	-3.01104	-2.92015	-2.85586	-2.8696	-2.78776	-3.10819	-3.11194	-3.02424		310.307	24.4662	-3.66493	-3.43762	-3.56626	-4.26051	-4.18621	-4.19933	-4.11178	-3.98602	-3.99523	-4.34306	-4.26416	-4.28524
311.212	29.4267	-2.36167	-2.47326	-2.43875	-2.97109	-3.01285	-2.92149	-2.85557	-2.87061	-2.78781	-3.10877	-3.11378	-3.02321		313.549	24.5207	-3.66364	-3.44231	-3.56667	-4.25902	-4.1891	-4.20103	-4.11041	-3.99224	-3.98569	-4.33929	-4.26335	-4.28304
314.412	29.48	-2.36069	-2.47387	-2.43871	-2.97021	-3.01406	-2.92506	-2.8545	-2.86955	-2.78946	-3.10736	-3.11245	-3.02236		316.865	24.5752	-3.66029	-3.44771	-3.56921	-4.25486	-4.19239	-4.20526	-4.10855	-3.99529	-3.98138	-4.33935	-4.26333	-4.28379
317.551	29.5333	-2.36047	-2.47305	-2.4414	-2.96871	-3.01476	-2.9271	-2.85391	-2.87087	-2.78887	-3.10574	-3.11278	-3.02041		320.148	24.6296	-3.6566	-3.4536	-3.56939	-4.24974	-4.19715	-4.20608	-4.10723	-3.99299	-3.98366	-4.33892	-4.26601	-4.28316
320.796	29.5867	-2.36104	-2.4735	-2.44197	-2.969	-3.01439	-2.92988	-2.85317	-2.86972	-2.78898	-3.10313	-3.11126	-3.02024		323.407	24.6841	-3.65557	-3.45731	-3.57008	-4.24589	-4.20239	-4.21289	-4.1026	-3.99378	-3.98505	-4.34111	-4.26605	-4.2814
324.039	29.64	-2.36188	-2.47475	-2.44279	-2.96742	-3.01393	-2.9339	-2.85269	-2.86892	-2.79065	-3.10265	-3.10997	-3.0185		326.641	24.7386	-3.65588	-3.46135	-3.56959	-4.2426	-4.20577	-4.21461	-4.09738	-3.98872	-3.98538	-4.34244	-4.26216	-4.27763
327.285	29.6933	-2.36463	-2.47556	-2.44166	-2.96843	-3.01275	-2.93597	-2.85441	-2.87223	-2.79236	-3.10122	-3.10834	-3.01766		329.943	24.793	-3.65342	-3.46211	-3.5716	-4.23922	-4.21048	-4.21653	-4.09299	-3.98963	-3.98462	-4.34472	-4.26216	-4.27853
330.454	29.7467	-2.36418	-2.4779	-2.44053	-2.96943	-3.01533	-2.94198	-2.85527	-2.87443	-2.79191	-3.09928	-3.10608	-3.01743		333.214	24.8475	-3.65052	-3.46593	-3.5744	-4.23851	-4.21405	-4.21836	-4.08791	-3.98949	-3.98512	-4.34764	-4.26106	-4.27621
333.655	29.8	-2.36475	-2.47779	-2.43837	-2.97111	-3.01546	-2.94651	-2.85559	-2.8758	-2.79328	-3.09881	-3.10401	-3.0151		336.47	24.902	-3.64728	-3.46932	-3.57606	-4.23303	-4.21662	-4.22008	-4.0856	-3.99209	-3.98792	-4.3509	-4.26043	-4.27463
336.857	29.8533	-2.36395	-2.47793	-2.43823	-2.97544	-3.01448	-2.94986	-2.85552	-2.87835	-2.79774	-3.09779	-3.10142	-3.0156		339.688	24.9564	-3.6446	-3.47215	-3.57854	-4.23103	-4.22229	-4.22225	-4.08324	-3.99192	-3.98827	-4.35001	-4.2596	-4.27507
340.095	29.9067	-2.36522	-2.4772	-2.43763	-2.97554	-3.01309	-2.95175	-2.85523	-2.88256	-2.79907	-3.09755	-3.09883	-3.01711		342.977	25.0109	-3.64216	-3.4752	-3.58027	-4.22704	-4.22518	-4.22211	-4.07906	-3.99507	-3.98881	-4.35215	-4.26173	-4.27591
343.298	29.96	-2.36704	-2.47677	-2.43637	-2.97542	-3.0135	-2.95266	-2.85628	-2.88452	-2.80029	-3.09646	-3.0961	-3.01737		346.242	25.0654	-3.64203	-3.48127	-3.58229	-4.22821	-4.23102	-4.2212	-4.07412	-3.99576	-3.99115	-4.35018	-4.2639	-4.27588
346.515	30.0133	-2.36778	-2.47832	-2.43448	-2.97827	-3.01487	-2.95614	-2.85621	-2.88324	-2.80175	-3.09566	-3.09292	-3.01722		349.503	25.1198	-3.64292	-3.48261	-3.587	-4.22877	-4.23595	-4.22089	-4.06977	-3.99877	-3.99286	-4.34843	-4.26358	-4.27719
349.613	30.0667	-2.3687	-2.47773	-2.43154	-2.97999	-3.01578	-2.95757	-2.85468	-2.88196	-2.8043	-3.095	-3.09082	-3.01504		352.728	25.1743	-3.6421	-3.48468	-3.58873	-4.2264	-4.24468	-4.22398	-4.07168	-4.00318	-3.98839	-4.34279	-4.26584	-4.27578
352.744	30.12	-2.37092	-2.47521	-2.43041	-2.98112	-3.01482	-2.95892	-2.85303	-2.87829	-2.80867	-3.09136	-3.08734	-3.01204		356.026	25.2288	-3.64182	-3.48621	-3.5894	-4.224	-4.24765	-4.22521	-4.0714	-4.00799	-3.98484	-4.34023	-4.26803	-4.27797
355.913	30.1733	-2.37207	-2.4738	-2.42921	-2.9827	-3.01357	-2.96129	-2.85205	-2.8747	-2.81326	-3.08712	-3.08407	-3.00995		359.282	25.2832	-3.64271	-3.48935	-3.58853	-4.22241	-4.25104	-4.22567	-4.0717	-4.01279	-3.98652	-4.3365	-4.26879	-4.27809
359.092	30.2267	-2.37416	-2.47371	-2.42916	-2.98455	-3.01227	-2.96112	-2.85131	-2.87349	-2.81788	-3.08489	-3.08278	-3.00702		362.58	25.3377	-3.64223	-3.49079	-3.59027	-4.22284	-4.25185	-4.22663	-4.07054	-4.01853	-3.99213	-4.3323	-4.27192	-4.27711
362.376	30.28	-2.37715	-2.47224	-2.43007	-2.98673	-3.01241	-2.96204	-2.85089	-2.86958	-2.82177	-3.0816	-3.07908	-3.00527		365.838	25.3922	-3.64067	-3.49163	-3.5912	-4.22308	-4.25369	-4.22763	-4.0703	-4.02373	-3.99535	-4.32874	-4.27426	-4.27703
365.646	30.3333	-2.37871	-2.47321	-2.42933	-2.98812	-3.01161	-2.96461	-2.85202	-2.86453	-2.82464	-3.07892	-3.07723	-3.00365		369.153	25.4466	-3.64124	-3.49594	-3.59304	-4.22234	-4.25529	-4.2276	-4.06856	-4.02451	-3.97527	-4.32663	-4.27408	-4.27693
368.809	30.3867	-2.37962	-2.47286	-2.42889	-2.98952	-3.01227	-2.96662	-2.85271	-2.86473	-2.82766	-3.07725	-3.07519	-3.00103		372.458	25.5011	-3.64143	-3.50006	-3.59405	-4.22194	-4.25551	-4.2311	-4.06752	-4.02599	-3.95935	-4.32216	-4.27292	-4.27755
371.962	30.44	-2.38161	-2.47175	-2.4277	-2.98911	-3.01156	-2.96822	-2.85005	-2.86829	-2.82832	-3.07643	-3.07382	-3.0027		375.725	25.5556	-3.64091	-3.50508	-3.59437	-4.2251	-4.2564	-4.23114	-4.06605	-4.02511	-3.96141	-4.31504	-4.27333	-4.27533
375.185	30.4933	-2.38362	-2.47049	-2.42716	-2.98825	-3.01216	-2.96816	-2.8504	-2.87165	-2.8331	-3.07404	-3.07169	-3.00461		378.948	25.61	-3.64057	-3.5101	-3.59545	-4.22875	-4.25494	-4.23057	-4.06189	-4.02779	-3.96148	-4.31034	-4.27421	-4.27427
378.382	30.5467	-2.3847	-2.46986	-2.42508	-2.98834	-3.01049	-2.97014	-2.84998	-2.87534	-2.83623	-3.07148	-3.06981	-3.00429		382.23	25.6645	-3.64129	-3.51434	-3.59695	-4.22895	-4.25445	-4.23243	-4.05634	-4.02997	-3.95743	-4.3073	-4.27649	-4.27501
381.608	30.6	-2.38717	-2.46949	-2.42406	-2.98711	-3.01089	-2.97157	-2.85059	-2.87755	-2.8378	-3.0679	-3.06741	-3.00602		385.503	25.719	-3.64142	-3.51821	-3.59619	-4.22827	-4.25532	-4.23379	-4.05069	-4.03137	-3.95518	-4.30428	-4.27777	-4.27704
384.799	30.6533	-2.38724	-2.46935	-2.42213	-2.98942	-3.0109	-2.97372	-2.84848	-2.8792	-2.84099	-3.06605	-3.06627	-3.00831		388.789	25.7734	-3.64036	-3.52339	-3.59585	-4.22843	-4.25726	-4.23511	-4.04835	-4.03567	-3.95334	-4.29835	-4.28218	-4.27944
388.025	30.7067	-2.38889	-2.46898	-2.42072	-2.99132	-3.00926	-2.97436	-2.84935	-2.88157	-2.84473	-3.06459	-3.06457	-3.01139		392.015	25.8279	-3.63836	-3.52813	-3.59553	-4.22758	-4.26235	-4.23618	-4.04604	-4.03854	-3.95045	-4.29335	-4.28592	-4.28323
391.233	30.76	-2.39223	-2.46752	-2.41906	-2.99379	-3.00672	-2.97621	-2.84685	-2.88576	-2.84679	-3.06175	-3.06307	-3.01333		395.306	25.8824	-3.63771	-3.53315	-3.59656	-4.22653	-4.26492	-4.23829	-4.04296	-4.04249	-3.9459	-4.28808	-4.28723	-4.28572
394.462	30.8133	-2.39535	-2.46439	-2.41679	-2.99529	-3.00541	-2.97873	-2.84621	-2.88594	-2.85003	-3.05968	-3.06302	-3.01666		398.578	25.9368	-3.63704	-3.53715	-3.59668	-4.2259	-4.26575	-4.23763	-4.04102	-4.04214	-3.94146	-4.28479	-4.28746	-4.2863
397.645	30.8667	-2.39815	-2.46336	-2.41411	-2.99682	-3.00555	-2.97909	-2.84445	-2.88469	-2.8507	-3.05463	-3.06258	-3.01788		401.816	25.9913	-3.63781	-3.54348	-3.59595	-4.2249	-4.26765	-4.23651	-4.0392	-4.03904	-3.93572	-4.28086	-4.28536	-4.28475
400.843	30.92	-2.40282	-2.46059	-2.41121	-3.00068	-3.00595	-2.97885	-2.84576	-2.88506	-2.85233	-3.05043	-3.0624	-3.01759		405	26.0458	-3.63642	-3.54845	-3.59624	-4.22207	-4.27307	-4.23553	-4.03809	-4.04052	-3.93142	-4.27647	-4.28663	-4.28223
403.994	30.9733	-2.40532	-2.45885	-2.40846	-3.00249	-3.00548	-2.97897	-2.84495	-2.8847	-2.85378	-3.04706	-3.06063	-3.01843		408.281	26.1002	-3.63493	-3.55309	-3.59512	-4.22091	-4.27752	-4.23504	-4.03824	-4.03558	-3.92472	-4.27238	-4.28837	-4.28083
407.189	31.0267	-2.40839	-2.4572	-2.40589	-3.00347	-3.00717	-2.98105	-2.84398	-2.88273	-2.85685	-3.04459	-3.0594	-3.01709		411.574	26.1547	-3.63442	-3.55911	-3.59335	-4.22059	-4.28142	-4.23517	-4.04007	-4.03594	-3.91934	-4.26968	-4.28973	-4.28109
410.388	31.08	-2.41322	-2.45409	-2.4035	-3.00653	-3.00901	-2.98175	-2.8436	-2.88084	-2.85969	-3.04173	-3.05778	-3.01743		414.873	26.2092	-3.63469	-3.56667	-3.59102	-4.2196	-4.28611	-4.23788	-4.03966	-4.03512	-3.91627	-4.2681	-4.29062	-4.27995
413.615	31.1333	-2.41706	-2.45139	-2.40202	-3.00927	-3.00732	-2.98348	-2.84426	-2.87896	-2.8623	-3.04136	-3.0571	-3.01996		418.118	26.2636	-3.63586	-3.57236	-3.59142	-4.22103	-4.28843	-4.23955	-4.03703	-4.03801	-3.91579	-4.26325	-4.28971	-4.2789
416.801	31.1867	-2.42008	-2.44915	-2.40076	-3.01053	-3.00437	-2.98549	-2.84417	-2.8811	-2.86476	-3.03784	-3.05796	-3.02076		421.375	26.3181	-3.63813	-3.57695	-3.59312	-4.22331	-4.29012	-4.24326	-4.03692	-4.04248	-3.91431	-4.26095	-4.28889	-4.27826
420.043	31.24	-2.42307	-2.44912	-2.39874	-3.01442	-3.00417	-2.98507	-2.84408	-2.88021	-2.86644	-3.0354	-3.05976	-3.01994		424.596	26.3725	-3.63861	-3.58123	-3.59556	-4.22241	-4.29082	-4.24747	-4.03689	-4.04166	-3.90888	-4.25885	-4.29136	-4.2784
423.253	31.2933	-2.42568	-2.44761	-2.3982	-3.01591	-3.00306	-2.98609	-2.84405	-2.87815	-2.86794	-3.03118	-3.06127	-3.02022		427.889	26.427	-3.63825	-3.58707	-3.59736	-4.22212	-4.29022	-4.25152	-4.03818	-4.04246	-3.90543	-4.25742	-4.29447	-4.2798
426.434	31.3467	-2.42792	-2.44448	-2.39775	-3.01827	-3.0022	-2.98636	-2.84214	-2.87733	-2.86929	-3.02874	-3.06356	-3.0206		431.204	26.4815	-3.6371	-3.59051	-3.59887	-4.22281	-4.2905	-4.25201	-4.03647	-4.04608	-3.90179	-4.25525	-4.29461	-4.28079
429.584	31.4	-2.42987	-2.44109	-2.39715	-3.01923	-3.00206	-2.98734	-2.83686	-2.87378	-2.87003	-3.02356	-3.06488	-3.02033		434.501	26.5359	-3.63568	-3.59613	-3.60224	-4.22385	-4.29032	-4.24939	-4.03745	-4.04266	-3.89478	-4.25623	-4.29502	-4.28296
432.781	31.4533	-2.43246	-2.43869	-2.39719	-3.02119	-3.00118	-2.98979	-2.83565	-2.86946	-2.87204	-3.01989	-3.0662	-3.01942		437.719	26.5904	-3.63389	-3.5995	-3.60539	-4.223	-4.28822	-4.25111	-4.03901	-4.04138	-3.88806	-4.25666	-4.29355	-4.2867
435.982	31.5067	-2.43308	-2.43562	-2.39617	-3.02249	-3.0006	-2.98707	-2.83363	-2.86594	-2.8718	-3.01573	-3.06717	-3.01862		441.021	26.6449	-3.63205	-3.60157	-3.60824	-4.22251	-4.28594	-4.25212	-4.03766	-4.0406	-3.88322	-4.256	-4.29067	-4.2896
439.237	31.56	-2.43439	-2.43317	-2.39459	-3.023	-2.99748	-2.98812	-2.83389	-2.86431	-2.87072	-3.01336	-3.06879	-3.01726		444.332	26.6993	-3.63189	-3.60773	-3.61038	-4.22516	-4.28381	-4.2559	-4.03749	-4.04189	-3.87859	-4.25562	-4.28767	-4.29029
442.466	31.6133	-2.43617	-2.43315	-2.39522	-3.02575	-2.99358	-2.99049	-2.83082	-2.86409	-2.86981	-3.01169	-3.06922	-3.01549		447.615	26.7538	-3.63192	-3.61274	-3.61346	-4.22721	-4.28052	-4.25879	-4.0381	-4.04278	-3.87659	-4.25629	-4.28681	-4.2927
445.668	31.6667	-2.43627	-2.43116	-2.39654	-3.0276	-2.99233	-2.99367	-2.83041	-2.86458	-2.87047	-3.00822	-3.06915	-3.01721		450.851	26.8083	-3.6319	-3.61516	-3.61819	-4.22909	-4.27826	-4.26166	-4.03806	-4.04364	-3.8746	-4.25668	-4.2874	-4.29463
448.784	31.72	-2.43728	-2.42922	-2.39808	-3.02704	-2.992	-2.99246	-2.83086	-2.86491	-2.87213	-3.00338	-3.06945	-3.01641		454.175	26.8627	-3.63226	-3.61971	-3.6212	-4.23002	-4.27467	-4.26499	-4.0381	-4.04749	-3.87143	-4.25571	-4.28375	-4.2945
451.992	31.7733	-2.44004	-2.42652	-2.39682	-3.02864	-2.99141	-2.99304	-2.83093	-2.86454	-2.87346	-3.00015	-3.06908	-3.01347		457.461	26.9172	-3.63136	-3.62394	-3.62285	-4.23216	-4.26975	-4.26782	-4.03927	-4.04433	-3.86954	-4.25533	-4.28275	-4.29396
455.199	31.8267	-2.44349	-2.42496	-2.39563	-3.02874	-2.98823	-2.99507	-2.82985	-2.86432	-2.8727	-2.9974	-3.06831	-3.01263		460.718	26.9717	-3.62995	-3.62717	-3.62469	-4.2362	-4.26396	-4.27057	-4.04069	-4.0384	-3.86819	-4.25422	-4.28244	-4.29771
458.422	31.88	-2.44533	-2.42241	-2.39518	-3.03029	-2.98806	-2.99017	-2.83121	-2.86348	-2.87003	-2.99355	-3.06932	-3.01353		463.907	27.0261	-3.62948	-3.62954	-3.628	-4.23961	-4.26162	-4.27521	-4.04246	-4.03527	-3.86771	-4.2536	-4.28206	-4.30123
461.585	31.9333	-2.44487	-2.4208	-2.39634	-3.03195	-2.98521	-2.98293	-2.83257	-2.86254	-2.86727	-2.99037	-3.07063	-3.01312		467.171	27.0806	-3.62969	-3.63555	-3.63064	-4.24289	-4.26202	-4.2808	-4.04472	-4.03294	-3.86479	-4.25239	-4.27989	-4.30156
464.863	31.9867	-2.44439	-2.41925	-2.39809	-3.03325	-2.98566	-2.97759	-2.83073	-2.86096	-2.86529	-2.98927	-3.07129	-3.01162		470.388	27.1351	-3.62772	-3.63894	-3.63103	-4.24536	-4.26151	-4.28512	-4.04822	-4.03115	-3.8628	-4.25038	-4.27639	-4.30333
468.041	32.04	-2.44467	-2.41757	-2.39929	-3.03604	-2.98541	-2.97474	-2.82928	-2.86017	-2.86374	-2.98774	-3.07149	-3.00943		473.68	27.1895	-3.62432	-3.64138	-3.6321	-4.24374	-4.25939	-4.28928	-4.05318	-4.02763	-3.86188	-4.24818	-4.27506	-4.30579
471.288	32.0933	-2.44346	-2.4163	-2.39952	-3.0367	-2.98377	-2.9745	-2.82849	-2.86052	-2.86165	-2.98714	-3.07364	-3.00962		476.96	27.244	-3.62146	-3.64069	-3.63493	-4.24784	-4.25959	-4.29552	-4.05343	-4.02726	-3.86051	-4.24887	-4.27446	-4.30921
474.456	32.1467	-2.44306	-2.41559	-2.40141	-3.03785	-2.98114	-2.97524	-2.82815	-2.86117	-2.86095	-2.98648	-3.07556	-3.01031		480.173	27.2985	-3.61939	-3.64537	-3.63554	-4.24907	-4.25921	-4.30208	-4.05549	-4.02539	-3.85934	-4.25	-4.27297	-4.30723
477.678	32.2	-2.44311	-2.41424	-2.40363	-3.03976	-2.98193	-2.97385	-2.82848	-2.85914	-2.86161	-2.9841	-3.07431	-3.01141		483.445	27.3529	-3.61779	-3.64529	-3.63486	-4.25175	-4.258	-4.30731	-4.05647	-4.02403	-3.85568	-4.25116	-4.27005	-4.30922
480.914	32.2533	-2.4436	-2.41237	-2.4054	-3.04328	-2.98253	-2.97231	-2.82822	-2.85602	-2.86288	-2.98283	-3.07375	-3.01022		486.742	27.4074	-3.61695	-3.64725	-3.63423	-4.25102	-4.25393	-4.31097	-4.06172	-4.02207	-3.85797	-4.25221	-4.26762	-4.30736
484.04	32.3067	-2.44318	-2.41125	-2.40601	-3.04516	-2.98192	-2.97213	-2.82816	-2.85425	-2.86462	-2.98101	-3.07414	-3.00795		490.028	27.4619	-3.61747	-3.65233	-3.63612	-4.25098	-4.24921	-4.31652	-4.06302	-4.02725	-3.85666	-4.25459	-4.26383	-4.30616
487.32	32.36	-2.44168	-2.4094	-2.40843	-3.04613	-2.9809	-2.97097	-2.8318	-2.849	-2.86493	-2.98152	-3.07422	-3.00814		493.322	27.5163	-3.61683	-3.65852	-3.63558	-4.25259	-4.24772	-4.31794	-4.06206	-4.03021	-3.85566	-4.25462	-4.26497	-4.30495
490.573	32.4133	-2.43895	-2.40805	-2.40866	-3.04679	-2.97797	-2.96928	-2.83141	-2.84452	-2.86308	-2.98277	-3.07404	-3.00716		496.561	27.5708	-3.61696	-3.66135	-3.63591	-4.25841	-4.24402	-4.32351	-4.06208	-4.02822	-3.85411	-4.25605	-4.2636	-4.30653
493.666	32.4667	-2.43793	-2.4067	-2.40996	-3.04812	-2.97552	-2.96735	-2.83025	-2.84038	-2.86294	-2.98114	-3.07461	-3.00561		499.834	27.6253	-3.61505	-3.66564	-3.63416	-4.26639	-4.24099	-4.32865	-4.06163	-4.02948	-3.85452	-4.25725	-4.26177	-4.30626
496.837	32.52	-2.43829	-2.40438	-2.41318	-3.04854	-2.97436	-2.96793	-2.82819	-2.83975	-2.86102	-2.98037	-3.07448	-3.00343		503.059	27.6797	-3.61578	-3.66923	-3.63123	-4.27179	-4.23679	-4.33281	-4.05996	-4.02795	-3.85722	-4.25839	-4.25702	-4.30865
500.044	32.5733	-2.43797	-2.40255	-2.41557	-3.04884	-2.97342	-2.96476	-2.8262	-2.83882	-2.86085	-2.9791	-3.07568	-3.00183		506.325	27.7342	-3.61463	-3.67253	-3.62855	-4.27948	-4.23372	-4.3399	-4.05998	-4.02477	-3.8596	-4.25864	-4.25494	-4.31259
503.286	32.6267	-2.43762	-2.40029	-2.41502	-3.04997	-2.97259	-2.96269	-2.82708	-2.83814	-2.86008	-2.97777	-3.07692	-3.00027		509.586	27.7887	-3.61366	-3.67607	-3.62868	-4.28355	-4.23208	-4.34243	-4.0607	-4.01787	-3.8623	-4.25985	-4.25396	-4.31649
506.498	32.68	-2.43648	-2.39781	-2.41486	-3.05173	-2.9723	-2.96163	-2.82983	-2.83844	-2.86081	-2.97727	-3.07771	-2.99964		512.869	27.8431	-3.61395	-3.68174	-3.63112	-4.28332	-4.2318	-4.34563	-4.06183	-4.01405	-3.86421	-4.25892	-4.25104	-4.31866
509.731	32.7333	-2.43428	-2.39805	-2.41627	-3.05084	-2.97154	-2.95975	-2.83148	-2.83634	-2.85968	-2.97559	-3.07544	-2.99759		516.157	27.8976	-3.6127	-3.6868	-3.63269	-4.28446	-4.2282	-4.34555	-4.06336	-4.01024	-3.86707	-4.26129	-4.24596	-4.32108
512.882	32.7867	-2.43171	-2.3992	-2.41791	-3.05015	-2.97108	-2.95872	-2.83263	-2.83452	-2.85848	-2.97633	-3.07439	-2.996		519.471	27.9521	-3.61026	-3.69267	-3.63388	-4.28767	-4.22604	-4.34709	-4.06487	-4.00605	-3.87114	-4.26166	-4.24289	-4.32289
516.06	32.84	-2.42983	-2.39668	-2.41795	-3.04759	-2.96901	-2.95892	-2.83421	-2.83438	-2.85749	-2.97824	-3.07363	-2.994		522.774	28.0065	-3.60961	-3.69529	-3.63431	-4.29068	-4.22475	-4.34938	-4.06453	-4.00416	-3.87245	-4.26192	-4.24026	-4.32379
519.141	32.8933	-2.42608	-2.39642	-2.41743	-3.04571	-2.9667	-2.95958	-2.83555	-2.83477	-2.85639	-2.97965	-3.07285	-2.99253		526.086	28.061	-3.60633	-3.69699	-3.63593	-4.29313	-4.22437	-4.3526	-4.0694	-4.0024	-3.8757	-4.26072	-4.24024	-4.32258
522.242	32.9467	-2.42295	-2.39551	-2.41641	-3.04663	-2.96458	-2.95721	-2.8346	-2.83559	-2.853	-2.97963	-3.07294	-2.98966		529.32	28.1155	-3.60822	-3.69323	-3.6377	-4.29572	-4.22156	-4.35758	-4.07214	-3.99676	-3.88064	-4.26199	-4.2403	-4.32378
525.556	33	-2.42112	-2.39537	-2.41431	-3.04684	-2.96191	-2.95386	-2.83487	-2.83548	-2.8488	-2.98154	-3.07386	-2.98875		532.577	28.1699	-3.60917	-3.69281	-3.6383	-4.29809	-4.22042	-4.35855	-4.0722	-3.98948	-3.88925	-4.26225	-4.24062	-4.32468
528.854	33.0533	-2.41847	-2.39389	-2.41518	-3.04672	-2.96136	-2.95287	-2.8349	-2.83239	-2.84739	-2.98218	-3.07201	-2.98858		535.729	28.2244	-3.60489	-3.69046	-3.63979	-4.30052	-4.21954	-4.36138	-4.07434	-3.98709	-3.89451	-4.26385	-4.24019	-4.32666
532.075	33.1067	-2.41609	-2.39201	-2.41718	-3.04747	-2.96053	-2.95321	-2.83627	-2.8309	-2.84586	-2.98545	-3.07058	-2.989		538.92	28.2789	-3.60325	-3.68504	-3.64111	-4.30135	-4.21949	-4.36414	-4.07723	-3.98763	-3.90268	-4.26478	-4.24038	-4.3266
535.286	33.16	-2.41319	-2.39022	-2.41765	-3.04609	-2.95888	-2.95214	-2.83734	-2.83088	-2.84424	-2.9887	-3.06875	-2.98749		542.266	28.3333	-3.60344	-3.68165	-3.64233	-4.30362	-4.21932	-4.3681	-4.07844	-3.9886	-3.90728	-4.26544	-4.2421	-4.32532
538.498	33.2133	-2.41101	-2.38816	-2.41691	-3.04573	-2.95822	-2.95011	-2.83798	-2.83002	-2.84107	-2.99276	-3.06777	-2.98707		545.637	28.3878	-3.60395	-3.67859	-3.64233	-4.3067	-4.21822	-4.37315	-4.07813	-3.99179	-3.9089	-4.26668	-4.24434	-4.32553
541.684	33.2667	-2.40821	-2.38679	-2.41613	-3.04148	-2.95869	-2.9523	-2.84015	-2.82736	-2.83869	-2.9948	-3.06626	-2.98438		548.866	28.4423	-3.60975	-3.67713	-3.64466	-4.31065	-4.22059	-4.37789	-4.08031	-3.99445	-3.91041	-4.26662	-4.24527	-4.32653
544.885	33.32	-2.40577	-2.38712	-2.41592	-3.03844	-2.95929	-2.95473	-2.84069	-2.82401	-2.83922	-2.99891	-3.06341	-2.98166		552.128	28.4967	-3.61522	-3.67445	-3.64567	-4.31338	-4.22136	-4.38169	-4.08346	-3.9953	-3.91285	-4.26522	-4.24352	-4.32515
548.053	33.3733	-2.40285	-2.38736	-2.4153	-3.03818	-2.9575	-2.95805	-2.83986	-2.81867	-2.83943	-3.00308	-3.06037	-2.97883		555.357	28.5512	-3.61378	-3.66952	-3.64536	-4.31819	-4.22118	-4.38499	-4.08639	-3.99228	-3.91282	-4.26562	-4.24053	-4.32371
551.277	33.4267	-2.39857	-2.38509	-2.41292	-3.03878	-2.95536	-2.95883	-2.84174	-2.80581	-2.84057	-3.00526	-3.05947	-2.97844		558.593	28.6057	-3.61378	-3.66708	-3.64328	-4.32268	-4.22069	-4.38715	-4.09195	-3.99095	-3.91615	-4.26583	-4.238	-4.32073
554.46	33.48	-2.39597	-2.38362	-2.41291	-3.03662	-2.9527	-2.9663	-2.84312	-2.8029	-2.83753	-3.00764	-3.05791	-2.97809		561.942	28.6601	-3.61329	-3.67081	-3.64394	-4.32838	-4.21959	-4.38885	-4.09521	-3.9951	-3.91792	-4.26637	-4.2362	-4.31909
557.665	33.5333	-2.39222	-2.38273	-2.41271	-3.03612	-2.94822	-2.96869	-2.84338	-2.79988	-2.83361	-3.01014	-3.0561	-2.97526		565.289	28.7146	-3.61014	-3.6728	-3.64533	-4.32916	-4.21808	-4.39078	-4.09851	-4.00125	-3.92012	-4.26724	-4.23702	-4.31822
560.853	33.5867	-2.3881	-2.38232	-2.41152	-3.03462	-2.9454	-2.97024	-2.84447	-2.79889	-2.83295	-3.01326	-3.05424	-2.97178		568.498	28.7691	-3.60926	-3.67102	-3.64359	-4.33151	-4.21608	-4.39403	-4.10273	-4.00667	-3.92087	-4.266	-4.23513	-4.31963
564.039	33.64	-2.38487	-2.38014	-2.40972	-3.03224	-2.9429	-2.97208	-2.84467	-2.80065	-2.83268	-3.01607	-3.05282	-2.96844		571.713	28.8235	-3.60684	-3.66877	-3.64333	-4.33595	-4.21399	-4.3959	-4.10729	-4.01208	-3.92248	-4.26514	-4.23472	-4.31848
567.188	33.6933	-2.3807	-2.37806	-2.40869	-3.02961	-2.93721	-2.97345	-2.84728	-2.80179	-2.83204	-3.01951	-3.0503	-2.96566		574.998	28.878	-3.61092	-3.66201	-3.64116	-4.3378	-4.21041	-4.39912	-4.10971	-4.01584	-3.925	-4.26594	-4.23539	-4.3222
570.436	33.7467	-2.37708	-2.37839	-2.40725	-3.02866	-2.936	-2.9758	-2.851	-2.80185	-2.83131	-3.02147	-3.04807	-2.96493		578.274	28.9325	-3.61155	-3.65894	-3.64046	-4.33904	-4.20712	-4.40039	-4.11163	-4.01354	-3.92913	-4.2667	-4.23638	-4.32424
573.689	33.8	-2.37474	-2.37911	-2.40531	-3.02843	-2.93659	-2.9785	-2.85495	-2.8013	-2.83085	-3.02257	-3.04567	-2.96372		581.602	28.9869	-3.61183	-3.65463	-3.63942	-4.34019	-4.2076	-4.40155	-4.11465	-4.01312	-3.93927	-4.26674	-4.24019	-4.32597
576.914	33.8533	-2.3719	-2.38079	-2.40365	-3.02953	-2.93609	-2.98177	-2.85872	-2.79948	-2.82969	-3.02426	-3.04622	-2.96183		584.925	29.0414	-3.61201	-3.64821	-3.64014	-4.34263	-4.20609	-4.40321	-4.1166	-4.01871	-3.94094	-4.26656	-4.24085	-4.32628
580.065	33.9067	-2.37023	-2.38142	-2.40287	-3.02927	-2.9341	-2.98583	-2.85969	-2.79289	-2.82656	-3.02559	-3.04582	-2.95844		588.164	29.0959	-3.61297	-3.64395	-3.64134	-4.34294	-4.20782	-4.40185	-4.11791	-4.0261	-3.94637	-4.26864	-4.23991	-4.32578
583.232	33.96	-2.36719	-2.38082	-2.40217	-3.02981	-2.93179	-2.98953	-2.85922	-2.79119	-2.82607	-3.02862	-3.04426	-2.95446		591.358	29.1503	-3.61317	-3.63972	-3.64136	-4.34406	-4.20583	-4.4012	-4.11963	-4.03077	-3.94663	-4.26917	-4.24023	-4.32462
586.314	34.0133	-2.36121	-2.37961	-2.40132	-3.03089	-2.92735	-2.99251	-2.85849	-2.78698	-2.82153	-3.0294	-3.03901	-2.95274		594.656	29.2048	-3.61203	-3.62804	-3.64145	-4.34238	-4.20604	-4.40151	-4.12266	-4.03024	-3.95024	-4.27143	-4.2414	-4.32381
589.535	34.0667	-2.35674	-2.38078	-2.40163	-3.03052	-2.92578	-2.99499	-2.86194	-2.78452	-2.82033	-3.02802	-3.03763	-2.94878		597.93	29.2593	-3.61369	-3.62088	-3.64076	-4.33907	-4.20724	-4.40271	-4.12353	-4.02898	-3.95111	-4.27113	-4.24468	-4.32446
592.816	34.12	-2.35329	-2.38107	-2.40101	-3.03101	-2.92104	-2.99857	-2.86636	-2.78152	-2.81832	-3.03266	-3.03874	-2.94474		601.121	29.3137	-3.61241	-3.61439	-3.64292	-4.33537	-4.2095	-4.40094	-4.12381	-4.03026	-3.95115	-4.2692	-4.24912	-4.32339
596.07	34.1733	-2.35143	-2.38236	-2.40019	-3.03248	-2.91729	-2.99984	-2.86652	-2.77718	-2.81737	-3.03572	-3.03769	-2.94052		604.43	29.3682	-3.61178	-3.61059	-3.64183	-4.333	-4.21385	-4.39864	-4.12779	-4.03083	-3.95982	-4.26654	-4.25157	-4.3241
599.293	34.2267	-2.34755	-2.38232	-2.40104	-3.03338	-2.91565	-3.00095	-2.86735	-2.77715	-2.81574	-3.03803	-3.03445	-2.93807		607.718	29.4227	-3.6103	-3.60776	-3.63751	-4.33012	-4.21551	-4.39493	-4.13073	-4.03068	-3.96039	-4.26729	-4.25505	-4.32362
602.512	34.28	-2.34414	-2.3844	-2.40148	-3.03235	-2.91549	-3.00295	-2.86961	-2.77667	-2.81372	-3.03986	-3.02973	-2.93645		610.965	29.4771	-3.60954	-3.60112	-3.63373	-4.32887	-4.21698	-4.39201	-4.13392	-4.03166	-3.96285	-4.26785	-4.25569	-4.32349
605.66	34.3333	-2.34344	-2.38648	-2.40079	-3.03005	-2.91213	-3.00508	-2.87283	-2.77392	-2.81435	-3.04148	-3.02611	-2.93803		614.211	29.5316	-3.6107	-3.58949	-3.63288	-4.32792	-4.22437	-4.39353	-4.13133	-4.0296	-3.96709	-4.26905	-4.25553	-4.32145
608.867	34.3867	-2.34063	-2.38763	-2.39986	-3.02844	-2.91065	-3.00791	-2.87498	-2.77236	-2.81394	-3.0424	-3.0226	-2.93932		617.426	29.5861	-3.61132	-3.58719	-3.62981	-4.32595	-4.23097	-4.39293	-4.13284	-4.025	-3.96833	-4.26684	-4.25618	-4.31516
612.058	34.44	-2.33797	-2.38821	-2.39801	-3.02869	-2.90849	-3.00781	-2.87953	-2.77407	-2.81505	-3.04371	-3.01809	-2.94044		620.759	29.6405	-3.61106	-3.58718	-3.62765	-4.31956	-4.23889	-4.39008	-4.13402	-4.0213	-3.977	-4.26721	-4.25794	-4.31065
615.271	34.4933	-2.33532	-2.38917	-2.39705	-3.03025	-2.90728	-3.00739	-2.88272	-2.76835	-2.81483	-3.0439	-3.01496	-2.94016		624.062	29.695	-3.61282	-3.58834	-3.62287	-4.31964	-4.24373	-4.38931	-4.1362	-4.02207	-3.98232	-4.26978	-4.2586	-4.30571
618.441	34.5467	-2.33229	-2.39086	-2.39697	-3.02809	-2.90754	-3.00974	-2.8875	-2.76377	-2.81727	-3.04463	-3.01368	-2.9413		627.332	29.7495	-3.61188	-3.58622	-3.61951	-4.31814	-4.24736	-4.38493	-4.13701	-4.02327	-3.98804	-4.26933	-4.25829	-4.30169
621.65	34.6	-2.32913	-2.3899	-2.39546	-3.02639	-2.90748	-3.013	-2.88751	-2.76251	-2.81743	-3.04538	-3.0113	-2.94237		630.554	29.8039	-3.60965	-3.58592	-3.61587	-4.31855	-4.25179	-4.38294	-4.13657	-4.01831	-3.99536	-4.27061	-4.25983	-4.29703
624.886	34.6533	-2.32733	-2.3874	-2.39227	-3.02572	-2.90799	-3.01538	-2.88784	-2.75971	-2.81936	-3.04569	-3.01071	-2.94356		633.826	29.8584	-3.60935	-3.58831	-3.6138	-4.31688	-4.25497	-4.37872	-4.13507	-4.01005	-3.99817	-4.27297	-4.25854	-4.29294
628.136	34.7067	-2.32601	-2.3872	-2.38897	-3.0264	-2.90742	-3.01596	-2.8903	-2.75727	-2.82133	-3.0461	-3.00734	-2.94603		637.069	29.9129	-3.60704	-3.59429	-3.61192	-4.31572	-4.25857	-4.37774	-4.13268	-4.00616	-4.00405	-4.27721	-4.25859	-4.29039
631.273	34.76	-2.32428	-2.38779	-2.38634	-3.02518	-2.90606	-3.01594	-2.89277	-2.75402	-2.82303	-3.04693	-3.00312	-2.94683		640.394	29.9673	-3.60287	-3.5966	-3.61101	-4.3162	-4.26366	-4.37519	-4.13477	-4.0092	-4.01137	-4.2763	-4.25713	-4.28611
634.462	34.8133	-2.32408	-2.38643	-2.3849	-3.02477	-2.9051	-3.0167	-2.89415	-2.75135	-2.82215	-3.04846	-2.99842	-2.94963		643.707	30.0218	-3.60074	-3.59356	-3.60588	-4.31777	-4.26646	-4.37155	-4.13751	-4.00776	-4.01825	-4.27476	-4.25626	-4.27911
637.629	34.8667	-2.32494	-2.3846	-2.38388	-3.02484	-2.90449	-3.01772	-2.89527	-2.74873	-2.82258	-3.04837	-2.99549	-2.95126		647.003	30.0763	-3.59734	-3.59393	-3.60546	-4.31681	-4.27149	-4.3654	-4.13699	-4.00656	-4.01897	-4.27316	-4.2562	-4.27359
640.823	34.92	-2.32375	-2.38184	-2.37974	-3.02257	-2.90547	-3.01809	-2.89556	-2.74567	-2.82329	-3.04534	-2.99091	-2.95355		650.246	30.1307	-3.59067	-3.59122	-3.60491	-4.31395	-4.27774	-4.36123	-4.13923	-4.00189	-4.02481	-4.2747	-4.25767	-4.27414
644.04	34.9733	-2.32229	-2.37965	-2.37599	-3.02155	-2.90602	-3.0191	-2.89491	-2.73982	-2.82757	-3.04315	-2.98605	-2.95492		653.518	30.1852	-3.58474	-3.59095	-3.60637	-4.3135	-4.28516	-4.3566	-4.14364	-3.99659	-4.03264	-4.27852	-4.25513	-4.27035
647.287	35.0267	-2.32315	-2.38095	-2.37359	-3.02051	-2.90585	-3.01669	-2.89505	-2.73626	-2.83164	-3.04156	-2.98124	-2.95483		656.76	30.2397	-3.58029	-3.59062	-3.60553	-4.3137	-4.28801	-4.35245	-4.14687	-3.99251	-4.03768	-4.27896	-4.25538	-4.26742
650.43	35.08	-2.3244	-2.38272	-2.37278	-3.01898	-2.90608	-3.01405	-2.89443	-2.73254	-2.83542	-3.04206	-2.97811	-2.95429		660.04	30.2941	-3.57352	-3.58848	-3.60599	-4.31206	-4.28934	-4.3457	-4.14991	-3.99902	-4.04276	-4.27709	-4.25642	-4.26039
653.586	35.1333	-2.325	-2.38149	-2.36836	-3.0189	-2.90566	-3.01197	-2.89383	-2.73001	-2.83718	-3.03908	-2.97507	-2.95274		663.281	30.3486	-3.56765	-3.59111	-3.60237	-4.30877	-4.29146	-4.33829	-4.15284	-3.99594	-4.04598	-4.27854	-4.25421	-4.25603
656.786	35.1867	-2.32703	-2.38111	-2.3652	-3.01883	-2.90551	-3.00913	-2.89516	-2.72593	-2.84028	-3.0367	-2.97263	-2.95056		666.592	30.4031	-3.5594	-3.59646	-3.60164	-4.30534	-4.29591	-4.33626	-4.15558	-3.99444	-4.05254	-4.28069	-4.2555	-4.25238
660.007	35.24	-2.32732	-2.38228	-2.36315	-3.01698	-2.90553	-3.00388	-2.89649	-2.72028	-2.84009	-3.0345	-2.96832	-2.95153		669.854	30.4575	-3.55593	-3.60351	-3.59899	-4.30159	-4.29937	-4.32916	-4.15746	-3.99092	-4.05763	-4.28054	-4.2573	-4.24865
663.204	35.2933	-2.329	-2.38364	-2.36194	-3.01531	-2.90541	-3.00361	-2.89574	-2.71834	-2.84297	-3.03262	-2.96693	-2.95357		673.155	30.512	-3.5516	-3.60815	-3.59645	-4.29901	-4.30153	-4.32658	-4.16053	-3.98577	-4.05686	-4.28108	-4.25741	-4.24507
666.401	35.3467	-2.33098	-2.38219	-2.36	-3.01187	-2.90641	-3.00026	-2.89491	-2.72245	-2.84387	-3.02952	-2.96316	-2.95459		676.417	30.5664	-3.5491	-3.61349	-3.59571	-4.29736	-4.3012	-4.32427	-4.16117	-3.98232	-4.04809	-4.28125	-4.25885	-4.24302
669.592	35.4	-2.33294	-2.38147	-2.3564	-3.00843	-2.90692	-2.99875	-2.89398	-2.72527	-2.84595	-3.02576	-2.96207	-2.95592		679.694	30.6209	-3.54345	-3.61617	-3.59727	-4.29358	-4.30404	-4.32222	-4.16527	-3.97682	-4.04866	-4.2829	-4.25735	-4.23946
672.787	35.4533	-2.33324	-2.38202	-2.35276	-3.00664	-2.90926	-2.99957	-2.89435	-2.72187	-2.84734	-3.0244	-2.95923	-2.95864		682.881	30.6754	-3.53896	-3.61436	-3.59619	-4.28977	-4.30828	-4.3172	-4.16735	-3.9763	-4.05414	-4.2859	-4.25933	-4.24044
676.09	35.5067	-2.33414	-2.38258	-2.34832	-3.0077	-2.91037	-3.00378	-2.8949	-2.71782	-2.85011	-3.02204	-2.95667	-2.96111		686.053	30.7298	-3.5389	-3.61724	-3.59453	-4.28665	-4.31366	-4.3134	-4.17154	-3.97423	-4.0586	-4.28956	-4.25996	-4.23785
679.393	35.56	-2.33514	-2.38283	-2.34532	-3.00717	-2.9128	-3.00205	-2.89421	-2.71573	-2.8496	-3.018	-2.95412	-2.96262		689.394	30.7843	-3.53588	-3.61749	-3.59366	-4.2842	-4.31693	-4.30658	-4.17075	-3.9707	-4.05991	-4.29363	-4.25732	-4.23262
682.537	35.6133	-2.33684	-2.38303	-2.34264	-3.00549	-2.91427	-3.00214	-2.89409	-2.71465	-2.84918	-3.0152	-2.95263	-2.96337		692.738	30.8388	-3.52962	-3.61444	-3.59296	-4.28153	-4.32068	-4.30028	-4.17169	-3.9674	-4.06266	-4.29893	-4.25832	-4.23132
685.659	35.6667	-2.33881	-2.38443	-2.33927	-3.00268	-2.91473	-3.00224	-2.89169	-2.71354	-2.84955	-3.01194	-2.94723	-2.9624		695.964	30.8932	-3.52464	-3.6121	-3.59115	-4.28035	-4.32158	-4.29554	-4.1717	-3.96891	-4.06724	-4.3048	-4.25789	-4.23084
688.882	35.72	-2.3426	-2.38628	-2.33437	-3.00184	-2.91616	-3.00386	-2.8911	-2.71233	-2.85158	-3.00916	-2.94392	-2.96195		699.223	30.9477	-3.52265	-3.61377	-3.58887	-4.2792	-4.3236	-4.29018	-4.17304	-3.9703	-4.07576	-4.30832	-4.25779	-4.22792
692.076	35.7733	-2.3437	-2.3866	-2.33117	-3.00156	-2.9202	-3.00645	-2.89133	-2.71356	-2.84966	-3.0065	-2.94212	-2.9634		702.449	31.0022	-3.51996	-3.61365	-3.58757	-4.2778	-4.32748	-4.28572	-4.17262	-3.96758	-4.07809	-4.31099	-4.25873	-4.22834
695.296	35.8267	-2.34683	-2.3864	-2.32801	-3.00368	-2.92352	-3.00727	-2.89186	-2.71422	-2.85181	-3.00398	-2.93865	-2.96393		705.728	31.0566	-3.51831	-3.61205	-3.58489	-4.27328	-4.33223	-4.27993	-4.17357	-3.96856	-4.07896	-4.31262	-4.26242	-4.22458
698.468	35.88	-2.34793	-2.38678	-2.32558	-3.00279	-2.92439	-3.00775	-2.89011	-2.71828	-2.85251	-3.0033	-2.93506	-2.96457		708.954	31.1111	-3.51464	-3.61289	-3.58382	-4.2724	-4.33941	-4.274	-4.17333	-3.97209	-4.08475	-4.31454	-4.26223	-4.22705
701.65	35.9333	-2.35058	-2.38644	-2.32181	-3.00162	-2.9256	-3.00693	-2.88883	-2.72054	-2.85371	-3.00254	-2.93295	-2.9669		712.226	31.1656	-3.51565	-3.61213	-3.58239	-4.27365	-4.34727	-4.27285	-4.17367	-3.97533	-4.09219	-4.31529	-4.25981	-4.22666
704.78	35.9867	-2.35274	-2.38754	-2.32041	-3.00094	-2.92686	-3.00559	-2.88747	-2.72397	-2.85318	-2.99964	-2.92926	-2.96765		715.503	31.22	-3.51483	-3.61407	-3.58199	-4.27394	-4.35138	-4.27127	-4.17711	-3.97739	-4.09129	-4.31679	-4.25768	-4.22684
708.007	36.04	-2.35428	-2.38926	-2.31872	-3.00092	-2.92732	-3.00552	-2.88732	-2.72164	-2.8556	-2.99735	-2.92742	-2.97057		718.802	31.2745	-3.51602	-3.61497	-3.58095	-4.27272	-4.35405	-4.26924	-4.18223	-3.97875	-4.09388	-4.31941	-4.25688	-4.22669
711.227	36.0933	-2.35752	-2.38917	-2.31696	-3.00171	-2.92838	-3.00628	-2.88679	-2.71887	-2.85733	-2.99553	-2.92589	-2.97186		722.057	31.329	-3.51296	-3.61253	-3.58006	-4.27059	-4.35579	-4.26459	-4.18404	-3.98078	-4.09819	-4.32018	-4.25468	-4.22654
714.478	36.1467	-2.36059	-2.38823	-2.31574	-2.99925	-2.92689	-3.00529	-2.88703	-2.71789	-2.85873	-2.9937	-2.9251	-2.97248		725.348	31.3834	-3.5093	-3.61064	-3.57979	-4.26906	-4.35752	-4.26049	-4.18533	-3.98325	-4.10665	-4.31935	-4.25433	-4.22407
717.697	36.2	-2.36258	-2.38759	-2.31477	-2.99967	-2.92582	-3.00471	-2.88536	-2.7188	-2.85958	-2.9906	-2.9244	-2.97404		728.568	31.4379	-3.50737	-3.61007	-3.5808	-4.26896	-4.36038	-4.25511	-4.18574	-3.98254	-4.11185	-4.32095	-4.25284	-4.22301
720.895	36.2533	-2.36647	-2.38882	-2.31318	-3.00048	-2.92487	-3.00459	-2.88324	-2.72011	-2.85985	-2.98766	-2.92572	-2.97508		731.821	31.4924	-3.50756	-3.60986	-3.58202	-4.27084	-4.36257	-4.25005	-4.18412	-3.97741	-4.09358	-4.32125	-4.25082	-4.22173
724.055	36.3067	-2.36996	-2.38865	-2.31273	-3.0015	-2.92543	-3.00205	-2.88044	-2.72047	-2.86033	-2.98295	-2.9238	-2.9748		735.086	31.5468	-3.50636	-3.61179	-3.58078	-4.2725	-4.3633	-4.247	-4.18396	-3.97421	-4.08106	-4.31886	-4.2493	-4.21892
727.272	36.36	-2.37189	-2.38825	-2.31202	-3.00147	-2.92734	-3.00325	-2.87674	-2.71846	-2.8617	-2.97966	-2.9235	-2.97461		738.375	31.6013	-3.50319	-3.61309	-3.57827	-4.27497	-4.36255	-4.24489	-4.18256	-3.97097	-4.08908	-4.3178	-4.24805	-4.21521
730.472	36.4133	-2.37062	-2.38797	-2.31009	-3.00299	-2.9313	-3.00251	-2.87319	-2.72267	-2.86008	-2.97711	-2.92217	-2.97618		741.689	31.6558	-3.50116	-3.61381	-3.57741	-4.27573	-4.36014	-4.24229	-4.18039	-3.96641	-4.09296	-4.31589	-4.24656	-4.21331
733.711	36.4667	-2.37057	-2.3884	-2.30905	-3.0038	-2.93281	-3.00041	-2.87048	-2.72601	-2.85827	-2.97498	-2.92303	-2.9768		745.024	31.7102	-3.50003	-3.61364	-3.5769	-4.27677	-4.35792	-4.24071	-4.17897	-3.96071	-4.09551	-4.3149	-4.24796	-4.21384
736.957	36.52	-2.37047	-2.38639	-2.30581	-3.00381	-2.93406	-2.99746	-2.87054	-2.73068	-2.8571	-2.97092	-2.92278	-2.97869		748.242	31.7647	-3.50054	-3.6155	-3.57471	-4.27733	-4.35603	-4.23947	-4.17816	-3.95584	-4.09892	-4.31463	-4.24738	-4.21365
740.166	36.5733	-2.37099	-2.38522	-2.30373	-3.00383	-2.93512	-2.99448	-2.86791	-2.73279	-2.8554	-2.96577	-2.92437	-2.97854		751.498	31.8192	-3.49921	-3.61605	-3.57329	-4.27846	-4.3532	-4.2392	-4.17834	-3.95289	-4.10035	-4.31214	-4.24722	-4.21468
[truncated: 1,161 more rows]

## Sheet: Suppl Figure3a
Supplementary Figure 3a | DSC
2PT-T8		2PT-T2a		2PT
[truncated: 201 more rows]

## Sheet: Suppl Figure3b
Supplementary Figure 3b |raw data thermal shift assay, 5x SyproOrange
[truncated: 87 more rows]

[truncated: 1 more sheets: Suppl Figure4bcd]
